# Supplementary material for: Spatial ecology of moose in Sweden: Combined Sr-O-C isotope analyses of bone and antler
Source: PLoS One. 2024 Apr 10;19(4):e0300867. doi: 10.1371/journal.pone.0300867 (PMC11006136; doi:10.1371/journal.pone.0300867)
Supplement: S1 Table — (XLSX) [file pone.0300867.s007.xlsx]

## Sheet: Sheet 1
S1_table. Moose samples' data.
Sample	NRM-Nr.	Lat	Long	Locality	δ13C VPDB ‰	δ13C VPDB SD ‰	δ13C VPDB ‰ CO2-1994 corr.	δ13C VPDB ‰ CO2-1800 corr.	δ18Oc SMOW ‰	δ18O VPDB SD ‰	δ18Ow ‰	87Sr/86Sr	87Sr/86Sr 2SE	Sex	Year	Tissue
G_EL_2	600810	60.708	15.0298	Leksand	-13.2	0.07	-14.52	-13.08	21.69	0.11	-11.42	0.73128	1e-05	Male	1847	Antler
K_EL_3	601049	60.5738	15.1243	Djurås	-15.7	0.05	-16.73	-15.29	19.52	0.06	-13.27	0.73732	1e-05	Unknown	1929	Bone
K_EL_4	604721	61.8423	12.7218	Idre	-14.4	0.04	-15.12	-13.69	21.07	0.06	-11.95	0.72861	1e-05	Unknown	1965	Bone
K_EL_5	606197	60.3057	16.2153	Garpenberg	-16	0.07	-16.72	-15.29	20.65	0.07	-12.3	0.72013	1e-05	Male	1965	Bone
K_EL_6	606540	61.2378	14.0855	Älvdalen	-14.8	0.04	-15.52	-14.09	21.38	0.05	-11.68	0.72817	1e-05	Unknown	1965	Bone
K_EL_7	607786	63.4295	18.0622	Anundsjö, Fjälby	-15.6	0.04	-16.76	-15.32	19.62	0.08	-13.18	0.74158	1e-05	Unknown	1905	Bone
K_EL_8	855188	63.716	16.1624	Ramsele, Grytån	-16.2	0.07	-16.42	-14.98	20.35	0.09	-12.56	0.75017	1e-05	Female	1985	Bone
K_EL_9	587729	60.529	16.4913	Hofors, Torsåker	-16.3	0.09	-17.27	-15.83	22.41	0.05	-10.8	0.73271	1e-05	Male	1938	Bone
K_EL_10	606576	61.6875	17.4616	Hornslandet krp	-16.5	0.06	-17.39	-15.95	21.48	0.03	-11.59	0.74028	2e-05	Female	1948	Bone
K_EL_11	601609	62.523	15.6626	Sundsvall, Ånge	-11.2	0.05	-12.11	-10.67	21.27	0.09	-11.77	0.74457	1e-05	Unknown	1946	Bone
G_EL_12*	603276	62.4475	13.9193	Vemdalen	-15.7	0.12	-16.63	-15.2	20.35	0.14	-12.56	0.71967	1e-05	Unknown	1943	Antler
G_EL_13	580868	63.6257	15.2536	Hammerdal, Sikås	-11.8	0.05	-12.9	-11.46	21.17	0.06	-11.86	0.71716	1e-05	Male	1917	Antler
K_EL_14	586539	64.5139	14.0903	Frostviken	-16.7	0.06	-17.44	-16	20.14	0.1	-12.74	0.71724	1e-05	Unknown	1964	Bone
K_EL_15	591831	63.4814	14.0522	Offerdal	-13.1	0.05	-14.54	-13.1	21.38	0.07	-11.68	0.71426	1e-05	Unknown	1800	Bone
G_EL_16	593654	63.1322	16.3535	Hammarstrand	-12.9	0.08	-14.01	-12.57	21.27	0.07	-11.77	0.7202	1e-05	Male	1915	Antler
G_EL_17	594468	64.1197	16.1675	Hoting	-15.2	0.06	-16.19	-14.75	20.24	0.07	-12.65	0.72774	1e-05	Male	1936	Antler
G_EL_18	601256	63.2615	14.4639	Häste	-13.2	0.08	-14.64	-13.2	21.38	0.07	-11.68	0.71309	1e-05	Male	1800	Antler
G_EL_20	583228	66.5033	20.925	Murjek	-13	0.07	-14.14	-12.7	21.58	0.13	-11.51	0.75305	1e-05	Male	1909	Antler
K_EL_21	587711	67.3174	19.0038	Jaurekaska	-15.7	0.07	-16.84	-15.41	20.45	0.05	-12.47	0.73836	1e-05	Male	1908	Bone
K_EL_22	587755	66.6254	19.8187	Jokkmokk	-15.4	0.06	-16.54	-15.1	20.35	0.07	-12.56	0.73643	1e-05	Unknown	1910	Bone
G_EL_23	594546	67.1394	20.7128	Gällivare	-13.3	0.09	-14.43	-12.99	21.17	0.15	-11.86	0.725	1e-05	Male	1912	Antler
G_EL_24	631901	67.1286	19.4403	St Lulevatten	-12.4	0.03	-13.51	-12.07	21.17	0.07	-11.86	0.72929	1e-05	Male	1915	Antler
K_EL_25	587726	65.5462	17.4858	Sorsele	-16.4	0.06	-17.39	-15.95	19.62	0.09	-13.18	0.7326	1e-05	Female	1936	Bone
K_EL_26	587751	64.2037	19.6706	Vindeln	-14.9	0.08	-16.04	-14.6	20.55	0.08	-12.39	0.73502	1e-05	Unknown	1909	Bone
G_EL_27	605015	65.875	23.1098	Nederkalix	-14.1	0.1	-14.82	-13.39	21.89	0.11	-11.24	0.72688	1e-05	Male	1965	Antler
K_EL_29	587774	59.6268	17.0933	Enköping	-14.4	0.08	-15.43	-13.99	23.13	0.07	-10.19	0.73613	1e-05	Male	1929	Bone
K_EL_33	587843	59.3513	17.6104	Munsö, Kärsön, Kärsö gård	-16.7	0.06	-17.63	-16.2	20.96	0.12	-12.03	0.73609	1e-05	Male	1943	Bone
K_EL_34	601116	59.3429	18.1374	Stockholm, Skansen	-12.9	0.06	-13.96	-12.52	22.92	0.06	-10.36	0.73448	1e-05	Unknown	1925	Bone
K_EL_40	601114	60.414	18.486	Forsmark, Gräsö	-14.5	0.04	-15.22	-13.79	21.99	0.07	-11.15	0.72862	1e-05	Unknown	1965	Bone
G_EL_41	601819	59.2693	16.9044	Länna Bruk	-14.5	0.09	-15.62	-14.18	21.58	0.1	-11.51	0.72578	1e-05	Male	1913	Antler
K_EL_46	835202	60.4267	17.7604	Skärplinge, Österlövsta	-16.1	0.04	-16.37	-14.94	21.07	0.07	-11.95	0.72399	1e-05	Female	1983	Bone
K_EL_52	925156	60.3356	17.8455	Lövstabruk, Finnsjön	-16.4	0.06	-16.45	-15.01	20.04	0.05	-12.83	0.72772	2e-05	Female	1992	Bone
K_EL_53	945256	60.0703	17.5597	Närlinge, Björklinge NV	-16.3	0.04	-16.3	-14.86	20.24	0.07	-12.65	0.72489	1e-05	Female	1994	Bone
K_EL_55	581262	59.5057	12.6728	Glava, Sölje	-15.1	0.04	-16.14	-14.71	20.35	0.04	-12.56	0.73171	1e-05	Male	1927	Bone
K_EL_56	587728	59.3076	14.0963	Kristinehamn	-16.1	0.09	-17.07	-15.63	21.48	0.08	-11.59	0.72335	1e-05	Female	1938	Bone
K_EL_57	587757	59.4859	13.999	Ölme, Kungsskogen	-16.5	0.07	-17.48	-16.04	20.96	0.07	-12.03	0.72548	1e-05	Female	1937	Bone
K_EL_58	587764	59.1679	13.7534	Säffle	-14.7	0.04	-15.74	-14.31	22.1	0.08	-11.07	0.72519	1e-05	Male	1927	Bone
G_EL_61	598115	60.6094	13.023	Ån Likan,Likenäs	-14.7	0.05	-15.86	-14.42	21.58	0.05	-11.51	0.728	1e-05	Male	1904	Antler
K_EL_62	606261	59.1762	14.3653	Kristinehamns revir, Håkanbol krp	-16.5	0.06	-17.47	-16.03	20.96	0.07	-12.03	0.73645	1e-05	Unknown	1938	Bone
K_EL_64	587727	59.8079	14.6945	Hällefors	-15.9	0.06	-16.93	-15.49	21.17	0.13	-11.86	0.72321	1e-05	Female	1929	Bone
K_EL_65	587761	59.6324	15.4094	Lindesberg, Grönbo, 5 km v L-B	-15.6	0.05	-16.66	-15.22	21.89	0.06	-11.24	0.73529	1e-05	Male	1925	Bone
K_EL_69	601810	59.4982	16.029	Köpingstrakten	-14.6	0.04	-15.89	-14.45	22.2	0.08	-10.98	0.73656	1e-05	Female	1858	Bone
K_EL_74	606236	60.1264	16.1231	Avesta, Bjurfors krp, SV Avertn	-14.8	0.04	-15.52	-14.09	22.1	0.09	-11.07	0.72479	2e-05	Unknown	1965	Bone
K_EL_79	865018	59.4957	16.6469	Västerås, Ridön	-17.2	0.04	-17.39	-15.95	21.27	0.05	-11.77	0.74148	2e-05	Female	1986	Bone
K_EL_96	587736	61.0918	13.3517	Sälen, Transtrand	-15.5	0.04	-16.39	-14.95	19.21	0.08	-13.53	0.72129	2e-05	Male	1948	Bone
K_EL_97	587763	60.2614	15.7631	Säter, Nisshyttan, 7 km Söder Sueter	-15.6	0.05	-16.74	-15.3	21.58	0.06	-11.51	0.7275	2e-05	Male	1909	Bone
K_EL_99	587740	58.5628	15.2816	Borensberg	-15.3	0.07	-16.33	-14.89	23.95	0.15	-9.48	0.73357	2e-05	Male	1929	Bone
K_EL_100	587714	57.3426	16.1647	Bråbo	-15.2	0.06	-16.19	-14.75	23.44	0.07	-9.92	0.7352	2e-05	Female	1935	Bone
G_EL_101	613136	57.261	17.0351	Böda	-15.3	0.06	-16.3	-14.86	22.61	0.11	-10.63	0.71732	2e-05	Male	1934	Antler
K_EL_102	587783	58.2849	13.4834	Dagsnäs	-14	0.06	-14.93	-13.5	20.35	0.1	-12.56	0.72157	3e-05	Male	1943	Bone
K_EL_103	604728	59.3206	16.6796	Eskilstuna, Ribbingelund	-15.2	0.06	-16.19	-14.75	21.69	0.1	-11.42	0.74611	3e-05	Male	1935	Bone
K_EL_107	587742	59.0655	16.5875	Flen, Katrineholm	-14.3	0.06	-15.34	-13.91	22.82	0.13	-10.45	0.74351	2e-05	Female	1927	Bone
K_EL_109	602951	58.3782	12.452	Halle- o Hunneberg	-16.3	0.05	-17.12	-15.68	22.72	0.06	-10.54	0.71192	1e-05	Unknown	1956	Bone
K_EL_111	587754	59.063	18.4017	Haninge, Ornö	-15.1	0.07	-16.24	-14.8	21.99	0.11	-11.15	0.73274	3e-05	Female	1909	Bone
G_EL_113	591606	56.0337	14.1542	Kristianstad	-13.1	0.08	-14.16	-12.72	23.23	0.11	-10.1	0.74142	2e-05	Male	1925	Antler
K_EL_115	587737	57.6621	12.1185	Mölnlycke	-13.8	0.09	-14.79	-13.35	24.78	0.17	-8.78	0.71791	1e-05	Female	1936	Bone
K_EL_116	587838	58.5922	16.1921	Norrköping	-15.1	0.06	-16.05	-14.61	22.3	0.16	-10.89	0.74231	3e-05	Male	1941	Bone
K_EL_117	587778	56.7519	15.9073	Nybro,Kalmar	-15.2	0.06	-16.16	-14.72	22.61	0.12	-10.63	0.72093	1e-05	Female	1940	Bone
K_EL_119	587760	58.3178	14.6686	Omberg	-14.5	0.07	-15.56	-14.12	23.33	0.14	-10.01	0.72582	5e-05	Female	1925	Bone
G_EL_120	587779	56.2624	15.6194	Rödeby	-14.5	0.11	-15.54	-14.1	23.23	0.29	-10.1	0.7187	1e-05	Male	1928	Antler
K_EL_121	606162	58.8438	13.6826	Skara,Bromö krp	-15.4	0.04	-16.12	-14.69	22.41	0.11	-10.8	0.72882	2e-05	Unknown	1965	Bone
K_EL_123	597719	59.0172	15.3668	Svennevad	-15.3	0.05	-16.29	-14.85	21.38	0.13	-11.68	0.73398	7e-05	Unknown	1935	Bone
K_EL_125	604731	58.752	14.6092	Tivedens revir, Granvik krp.	-15.7	0.06	-16.42	-14.99	22.51	0.08	-10.71	0.74011	2e-05	Unknown	1965	Bone
K_EL_127	606548	57.7972	13.42	Ulricehamnstrakten	-18.4	0.09	-19.27	-17.84	18.59	0.13	-14.06	0.724	1e-05	Unknown	1950	Bone
K_EL_131	587738	59.3484	15.2266	Örebro, Hovsta	-14.8	0.11	-15.82	-14.39	24.57	0.12	-8.96	0.74646	6e-05	Male	1930	Bone
*this samples was reported as hermaphrodite. Altough rare, female moose can grow antlers; we thus labeled the sex of this individual as unknown.
