# Supplementary material for: Spatial ecology of moose in Sweden: Combined Sr-O-C isotope analyses of bone and antler
Source: PLoS One. 2024 Apr 10;19(4):e0300867. doi: 10.1371/journal.pone.0300867 (PMC11006136; doi:10.1371/journal.pone.0300867)
Supplement: S2 Table — (XLSX) [file pone.0300867.s008.xlsx]

## Sheet: Sr database
S2_table. Literature values used to build the Scandinavia isoscape.
87Sr/86Sr	Latitude	Longitude	Type	Notes	Source.of.data.reference.ID
0.72371	63.9215	19.7958	water		Åberg G., and Wickman F.E., 1987
0.73664	63.9378	19.8419	water		Åberg G., and Wickman F.E., 1987
0.72822	63.8004	20.3	water		Åberg G., and Wickman F.E., 1987
0.71273	63.8283	20.5735	water		Åberg G., and Wickman F.E., 1987
0.73624	63.811	20.59	water		Åberg G., and Wickman F.E., 1987
0.73389	64.0852	20.9475	water		Åberg G., and Wickman F.E., 1987
0.72406	64.2491	21.0936	water		Åberg G., and Wickman F.E., 1987
0.73072	64.6209	21.1818	water		Åberg G., and Wickman F.E., 1987
0.73189	64.7474	20.9576	water		Åberg G., and Wickman F.E., 1987
0.72089	64.8324	21.0119	water		Åberg G., and Wickman F.E., 1987
0.73467	64.9502	21.223	water		Åberg G., and Wickman F.E., 1987
0.72343	64.9974	21.311	water		Åberg G., and Wickman F.E., 1987
0.73584	65.0309	21.3442	water		Åberg G., and Wickman F.E., 1987
0.73173	65.4633	20.4539	water		Åberg G., and Wickman F.E., 1987
0.73344	65.4926	21.1936	water		Åberg G., and Wickman F.E., 1987
0.72056	65.4476	21.6649	water		Åberg G., and Wickman F.E., 1987
0.72486	65.5338	21.7969	water		Åberg G., and Wickman F.E., 1987
0.73416	65.6664	21.9372	water		Åberg G., and Wickman F.E., 1987
0.73064	65.8304	22.3358	water		Åberg G., and Wickman F.E., 1987
0.72421	65.9932	22.4234	water		Åberg G., and Wickman F.E., 1987
0.73404	66.0414	22.5728	water		Åberg G., and Wickman F.E., 1987
0.73289	65.9513	22.8827	water		Åberg G., and Wickman F.E., 1987
0.73511	65.8286	23.4655	water		Åberg G., and Wickman F.E., 1987
0.72573	65.8504	23.9	water		Åberg G., and Wickman F.E., 1987
0.72396	67.851	20.602	water		Åberg G., and Wickman F.E., 1987
0.72931	65.8423	24.1263	water		Åberg G., and Wickman F.E., 1987
0.73249	65.7798	24.5034	water		Åberg G., and Wickman F.E., 1987
0.73429	65.7798	24.5034	water		Åberg G., and Wickman F.E., 1987
0.7238	65.6687	24.9155	water		Åberg G., and Wickman F.E., 1987
0.73091	65.7183	25.1753	water		Åberg G., and Wickman F.E., 1987
0.72522	65.5779	25.175	water		Åberg G., and Wickman F.E., 1987
0.7238	65.4806	25.4407	water		Åberg G., and Wickman F.E., 1987
0.73047	65.3356	25.3513	water		Åberg G., and Wickman F.E., 1987
0.72806	65.1961	25.3269	water		Åberg G., and Wickman F.E., 1987
0.73261	64.9558	25.6652	water		Åberg G., and Wickman F.E., 1987
0.73352	64.9558	25.6652	water		Åberg G., and Wickman F.E., 1987
0.72537	64.665	25.1023	water		Åberg G., and Wickman F.E., 1987
0.71772	64.4666	24.2624	water		Åberg G., and Wickman F.E., 1987
0.72226	64.4666	24.2624	water		Åberg G., and Wickman F.E., 1987
0.72958	64.2598	23.9478	water		Åberg G., and Wickman F.E., 1987
0.7271	64.0534	23.6604	water		Åberg G., and Wickman F.E., 1987
0.725	63.8658	23.4298	water		Åberg G., and Wickman F.E., 1987
0.72962	63.8804	23.1593	water		Åberg G., and Wickman F.E., 1987
0.72883	63.6028	23.005	water		Åberg G., and Wickman F.E., 1987
0.73056	63.6028	23.005	water		Åberg G., and Wickman F.E., 1987
0.72744	63.5827	22.8527	water		Åberg G., and Wickman F.E., 1987
0.72914	63.5487	22.5239	water		Åberg G., and Wickman F.E., 1987
0.72924	62.796	22.6148	water		Åberg G., and Wickman F.E., 1987
0.71463	58.2006	13.8358	water		Blank M., et al., 2018
0.71554	58.1929	13.7979	water		Blank M., et al., 2018
0.7136	58.1453	13.7411	water		Blank M., et al., 2018
0.71327	58.2202	13.707	water		Blank M., et al., 2018
0.7133	58.2319	13.7198	water		Blank M., et al., 2018
0.71416	58.2202	13.8196	water		Blank M., et al., 2018
0.71418	58.1684	13.8166	water		Blank M., et al., 2018
0.71459	58.1791	13.6869	water		Blank M., et al., 2018
0.71395	58.2341	13.6011	water		Blank M., et al., 2018
0.7131	58.1425	13.6069	water		Blank M., et al., 2018
0.71405	58.457	13.7332	water		Blank M., et al., 2018
0.71405	58.2902	13.6458	water		Blank M., et al., 2018
0.71421	58.4295	13.6933	water		Blank M., et al., 2018
0.71461	58.3775	13.6707	water		Blank M., et al., 2018
0.71491	58.4299	13.8382	water		Blank M., et al., 2018
0.71485	58.1534	13.6481	water		Blank M., et al., 2018
0.71448	58.2097	13.5998	water		Blank M., et al., 2018
0.71414	58.2161	13.448	water		Blank M., et al., 2018
0.71478	58.1339	13.4078	water		Blank M., et al., 2018
0.71527	58.2934	13.5863	water		Blank M., et al., 2018
0.71816	58.366	12.4711	water		Blank M., et al., 2018
0.71243	58.3285	12.3918	water		Blank M., et al., 2018
0.71181	58.3775	12.4102	water		Blank M., et al., 2018
0.7157	58.6038	13.4052	water		Blank M., et al., 2018
0.71378	58.6003	13.3683	water		Blank M., et al., 2018
0.71542	58.6031	13.4414	water		Blank M., et al., 2018
0.71762	58.6171	13.3932	water		Blank M., et al., 2018
0.71908	58.5247	13.3723	water		Blank M., et al., 2018
0.71944	57.8598	12.4902	water		Blank M., et al., 2018
0.71924	57.9	13.4774	water		Blank M., et al., 2018
0.72031	57.8614	13.008	water		Blank M., et al., 2018
0.72383	58.152	13.2489	water		Blank M., et al., 2018
0.72254	58.0879	12.8964	water		Blank M., et al., 2018
0.72013	58.0032	13.1961	water		Blank M., et al., 2018
0.7219	58.388	13.4409	water		Blank M., et al., 2018
0.728	58.0173	12.8235	water		Blank M., et al., 2018
0.72473	57.9829	12.6874	water		Blank M., et al., 2018
0.72431	58.5	13.5924	water		Blank M., et al., 2018
0.7246	57.9636	12.5616	water		Blank M., et al., 2018
0.71824	57.9497	12.5177	water		Blank M., et al., 2018
0.72185	58.111	12.6213	water		Blank M., et al., 2018
0.71569	58.3357	12.9217	water		Blank M., et al., 2018
0.72548	57.6707	13.4325	water		Blank M., et al., 2018
0.71761	57.7324	13.1266	water		Blank M., et al., 2018
0.72024	57.7917	12.3438	water		Blank M., et al., 2018
0.72173	57.8399	12.3935	water		Blank M., et al., 2018
0.7217	57.7447	12.1812	water		Blank M., et al., 2018
0.7219	58.0134	12.445	water		Blank M., et al., 2018
0.72134	58.0486	12.308	water		Blank M., et al., 2018
0.72006	57.9169	12.1599	water		Blank M., et al., 2018
0.72127	58.3574	12.6976	water		Blank M., et al., 2018
0.72078	58.2159	12.4307	water		Blank M., et al., 2018
0.72356	58.5111	13.0949	water		Blank M., et al., 2018
0.71662	57.7412	13.4408	water		Blank M., et al., 2018
0.72751	58.1724	14.0951	water		Blank M., et al., 2018
0.72156	57.7336	14.0978	water		Blank M., et al., 2018
0.72199	57.7279	14.1966	water		Blank M., et al., 2018
0.72323	58.5266	13.8635	water		Blank M., et al., 2018
0.72485	58.6569	14.2467	water		Blank M., et al., 2018
0.72573	58.4149	14.1377	water		Blank M., et al., 2018
0.7244	58.3862	12.4131	water		Blank M., et al., 2018
0.71419	58.218	13.621	fauna		Blank M., et al., 2018
0.71347	58.1759	13.5533	fauna		Blank M., et al., 2018
0.71383	58.1901	13.6328	fauna		Blank M., et al., 2018
0.71755	58.3095	13.8096	fauna		Blank M., et al., 2018
0.71551	58.3831	13.6559	fauna		Blank M., et al., 2018
0.71596	58.1708	13.5823	fauna		Sjögren K.-G., et al., 2009
0.714236	58.1708	13.5823	fauna		Sjögren K.-G., et al., 2009
0.713808	58.1708	13.5823	fauna		Sjögren K.-G., et al., 2009
0.714113	57.977	13.5275	fauna		Sjögren K.-G., et al., 2009
0.714731	57.977	13.5275	fauna		Sjögren K.-G., et al., 2009
0.715584	57.977	13.5275	fauna		Sjögren K.-G., et al., 2009
0.714219	57.977	13.5275	fauna		Sjögren K.-G., et al., 2009
0.712678	57.977	13.5275	fauna		Sjögren K.-G., et al., 2009
0.713779	57.977	13.5275	fauna		Sjögren K.-G., et al., 2009
0.714986	58.2286	13.6472	fauna		Sjögren K.-G., et al., 2009
0.713705	58.2286	13.6472	fauna		Sjögren K.-G., et al., 2009
0.711897	58.1495	13.6384	snail		Sjögren K.-G., et al., 2009
0.71443	58.1495	13.6384	snail		Sjögren K.-G., et al., 2009
0.713702	58.1495	13.6384	snail		Sjögren K.-G., et al., 2009
0.714162	58.6204	13.4923	fauna		Sjögren K.-G., et al., 2009
0.725495	58.6204	13.4923	fauna		Sjögren K.-G., et al., 2009
0.726128	58.6204	13.4923	fauna		Sjögren K.-G., et al., 2009
0.725987	58.6204	13.4923	fauna		Sjögren K.-G., et al., 2009
0.726294	58.3862	13.4393	fauna		Sjögren K.-G., et al., 2009
0.729181	58.3862	13.4393	fauna		Sjögren K.-G., et al., 2009
0.726919	58.3862	13.4393	fauna		Sjögren K.-G., et al., 2009
0.718174	57.6502	13.2796	fauna		Sjögren K.-G., et al., 2009
0.717805	57.6502	13.2796	fauna		Sjögren K.-G., et al., 2009
0.71894	57.6502	13.2796	fauna		Sjögren K.-G., et al., 2009
0.717697	58.1708	13.5823	fauna		Sjögren K.-G., and Price T.D., 2013
0.714769	58.1708	13.5823	fauna		Sjögren K.-G., and Price T.D., 2013
0.71361	58.1708	13.5823	fauna		Sjögren K.-G., and Price T.D., 2013
0.714182	58.1708	13.5823	fauna		Sjögren K.-G., and Price T.D., 2013
0.716274	57.977	13.5275	fauna		Sjögren K.-G., and Price T.D., 2013
0.717657	57.977	13.5275	fauna		Sjögren K.-G., and Price T.D., 2013
0.715095	57.977	13.5275	fauna		Sjögren K.-G., and Price T.D., 2013
0.71215	56.5383	16.446	fauna		Fornander E., et al., 2015
0.71426	56.5383	16.446	fauna		Fornander E., et al., 2015
0.71546	56.5383	16.446	fauna		Fornander E., et al., 2015
0.71319	56.885	16.7278	fauna		Fornander E., et al., 2015
0.71391	56.885	16.7278	fauna		Fornander E., et al., 2015
0.71181	56.8804	16.6562	snail		Fornander E., et al., 2015
0.71335	56.8804	16.6562	snail		Fornander E., et al., 2015
0.71224	56.5383	16.446	snail		Fornander E., et al., 2015
0.71089	56.5383	16.446	snail		Fornander E., et al., 2015
0.70931	55.7267	12.4933	soil		Frei K.M., et al., 2009
0.70933	55.8131	12.3709	soil		Frei K.M., et al., 2009
0.70761	55.6014	11.9648	soil		Frei K.M., et al., 2009
0.7095	55.6014	11.9648	soil		Frei K.M., et al., 2009
0.70854	55.6014	11.9648	soil		Frei K.M., et al., 2009
0.70961	55.6014	11.9648	soil		Frei K.M., et al., 2009
0.70899	55.6014	11.9648	soil		Frei K.M., et al., 2009
0.71061	57.2647	13.7015	soil		Frei K.M., et al., 2009
0.71594	57.0655	13.8603	soil		Frei K.M., et al., 2009
0.70449	60.8636	8.55237	soil		Frei K.M., et al., 2009
0.71724	58.1158	13.7823	water		Frei K.M., et al., 2009
0.7113	55.6672	13.1712	fauna		Price T.D., 2013
0.7114	55.6672	13.1712	fauna		Price T.D., 2013
0.7114	55.6672	13.1712	fauna		Price T.D., 2013
0.7115	55.6672	13.1712	fauna		Price T.D., 2013
0.7118	55.6672	13.1712	fauna		Price T.D., 2013
0.7118	55.6672	13.1712	fauna		Price T.D., 2013
0.73193	60.008	15.548	water		Wickman F.E., and Åberg G., 1987
0.73315	60.0018	15.5166	water		Wickman F.E., and Åberg G., 1987
0.72263	60.1917	15.677	water		Wickman F.E., and Åberg G., 1987
0.72224	60.1914	15.7	water		Wickman F.E., and Åberg G., 1987
0.71019	60.8818	14.7368	water		Wickman F.E., and Åberg G., 1987
0.73887	60.1161	15.5379	water		Wickman F.E., and Åberg G., 1987
0.7166	56.1259	14.6796	fauna		Kjällquist M., and Price, T.D., 2019
0.7168	56.1259	14.6796	fauna		Kjällquist M., and Price, T.D., 2019
0.718	56.1259	14.6796	fauna		Kjällquist M., and Price, T.D., 2019
0.7114	57.6041	18.7384	plant		Ahlström T., and Price T.D., 2021
0.7145	57.6041	18.7384	plant		Ahlström T., and Price T.D., 2021
0.7123	57.6041	18.7384	plant		Ahlström T., and Price T.D., 2021
0.713	57.6041	18.7384	plant		Ahlström T., and Price T.D., 2021
0.7104	55.3805	13.4723	fauna		Larsson L., and Price T.D., 2022
0.7107	55.3805	13.4723	fauna		Larsson L., and Price T.D., 2022
0.7108	55.3805	13.4723	fauna		Larsson L., and Price T.D., 2022
0.7108	55.3805	13.4723	fauna		Larsson L., and Price T.D., 2022
0.7112	55.3805	13.4723	fauna		Larsson L., and Price T.D., 2022
0.7114	55.3805	13.4723	fauna		Larsson L., and Price T.D., 2022
0.72022	58.5349	15.0451	soil		Eriksson G., et al., 2018
0.71907	58.5349	15.0451	soil		Eriksson G., et al., 2018
0.71903	58.5349	15.0451	soil		Eriksson G., et al., 2018
0.71832	58.5349	15.0451	soil		Eriksson G., et al., 2018
0.71869	58.5349	15.0451	soil		Eriksson G., et al., 2018
0.72189	58.5349	15.0451	soil		Eriksson G., et al., 2018
0.71907	58.5349	15.0451	soil		Eriksson G., et al., 2018
0.71837	58.5349	15.0451	soil		Eriksson G., et al., 2018
0.71806	58.5349	15.0451	soil		Eriksson G., et al., 2018
0.71843	58.5349	15.0451	soil		Eriksson G., et al., 2018
0.7172	58.5349	15.0451	soil		Eriksson G., et al., 2018
0.7172	58.5349	15.0451	soil		Eriksson G., et al., 2018
0.71979	58.5349	15.0451	soil		Eriksson G., et al., 2018
0.72593	58.5334	15.0445	soil		Eriksson G., et al., 2018
0.72776	58.5334	15.0445	soil		Eriksson G., et al., 2018
0.72314	58.5334	15.0445	soil		Eriksson G., et al., 2018
0.71885	58.5334	15.0445	soil		Eriksson G., et al., 2018
0.72575	58.5334	15.0445	soil		Eriksson G., et al., 2018
0.71623	58.5334	15.0445	soil		Eriksson G., et al., 2018
0.72555	58.5334	15.0445	soil		Eriksson G., et al., 2018
0.72681	58.5334	15.0445	soil		Eriksson G., et al., 2018
0.72699	58.5334	15.0445	soil		Eriksson G., et al., 2018
0.72161	58.5334	15.0445	soil		Eriksson G., et al., 2018
0.72081	58.5334	15.0445	soil		Eriksson G., et al., 2018
0.72108	58.5334	15.0445	soil		Eriksson G., et al., 2018
0.73747	58.8991	16.1009	soil		Eriksson G., et al., 2018
0.73688	58.6217	14.9438	soil		Eriksson G., et al., 2018
0.73122	58.6348	15.137	soil		Eriksson G., et al., 2018
0.73529	58.7567	15.1315	soil		Eriksson G., et al., 2018
0.7419	58.7648	15.3925	soil		Eriksson G., et al., 2018
0.74353	58.4945	15.5168	soil		Eriksson G., et al., 2018
0.72156	58.4494	15.4684	soil		Eriksson G., et al., 2018
0.73552	58.4728	14.8254	soil		Eriksson G., et al., 2018
0.7256	58.998	15.0608	soil		Eriksson G., et al., 2018
0.73281	58.9813	15.8982	soil		Eriksson G., et al., 2018
0.73926	58.7278	15.8282	soil		Eriksson G., et al., 2018
0.72705	58.3177	14.7001	soil		Eriksson G., et al., 2018
0.72449	58.5334	15.0445	fauna		Eriksson G., et al., 2018
0.72504	58.5334	15.0445	fauna		Eriksson G., et al., 2018
0.72086	58.5334	15.0445	fauna		Eriksson G., et al., 2018
0.71205	58.5334	15.0445	fauna		Eriksson G., et al., 2018
0.72504	58.5334	15.0445	fauna		Eriksson G., et al., 2018
0.71965	58.5334	15.0445	fauna		Eriksson G., et al., 2018
0.72015	58.5334	15.0445	fauna		Eriksson G., et al., 2018
0.72422	58.5334	15.0445	fauna		Eriksson G., et al., 2018
0.72441	58.5334	15.0445	fauna		Eriksson G., et al., 2018
0.72171	58.5334	15.0445	fauna		Eriksson G., et al., 2018
0.72271	58.5334	15.0445	fauna		Eriksson G., et al., 2018
0.72617	58.5334	15.0445	fauna		Eriksson G., et al., 2018
0.72116	58.5334	15.0445	fauna		Eriksson G., et al., 2018
0.72271	58.5334	15.0445	fauna		Eriksson G., et al., 2018
0.72144	58.5349	15.0451	fauna		Eriksson G., et al., 2018
0.72634	58.5349	15.0451	fauna		Eriksson G., et al., 2018
0.7259	58.5349	15.0451	fauna		Eriksson G., et al., 2018
0.71386	57.739	18.4067	water		Boethius A., et al., 2022
0.71072	57.7913	18.7469	water		Boethius A., et al., 2022
0.71052	57.8508	18.8164	water		Boethius A., et al., 2022
0.71043	57.8296	18.9293	water		Boethius A., et al., 2022
0.71053	57.7708	19.0312	water		Boethius A., et al., 2022
0.71141	57.8667	19.1303	water		Boethius A., et al., 2022
0.71052	57.9336	19.1015	water		Boethius A., et al., 2022
0.71061	57.965	19.1371	water		Boethius A., et al., 2022
0.71062	57.9778	19.1455	water		Boethius A., et al., 2022
0.72741	60.6146	17.4484	water		Löfvendahl R., et al., 1990
0.72182	63.1345	15.997	water		Löfvendahl R., et al., 1990
0.73122	62.9591	17.8058	water		Löfvendahl R., et al., 1990
0.72822	63.8301	20.1508	water		Löfvendahl R., et al., 1990
0.73046	62.2185	21.4597	water		Löfvendahl R., et al., 1990
0.74515	61.5259	21.735	water		Löfvendahl R., et al., 1990
0.73202	60.4622	22.3087	water		Löfvendahl R., et al., 1990
0.73102	60.3185	24.8964	water		Löfvendahl R., et al., 1990
0.73287	60.5541	26.8484	water		Löfvendahl R., et al., 1990
0.73796	60.5847	27.7064	water		Löfvendahl R., et al., 1990
0.72952	68.502	28.2846	water		Löfvendahl R., et al., 1990
0.71113	55.4358	13.9528	water		Löfvendahl R., et al., 1990
0.713	55.7244	14.1955	water		Löfvendahl R., et al., 1990
0.71613	56.4778	13.8952	water		Löfvendahl R., et al., 1990
0.71817	56.1935	14.7485	water		Löfvendahl R., et al., 1990
0.7203	56.207	15.6697	water		Löfvendahl R., et al., 1990
0.71915	56.9269	16.4308	water		Löfvendahl R., et al., 1990
0.71792	57.1665	16.1773	water		Löfvendahl R., et al., 1990
0.72679	58.5594	15.3065	water		Löfvendahl R., et al., 1990
0.71133	57.5112	18.1561	soil		Fraser M., et al., 2018a
0.7126	57.5112	18.1561	soil		Fraser M., et al., 2018a
0.71342	57.5112	18.1561	soil		Fraser M., et al., 2018a
0.71689	57.5112	18.1561	soil		Fraser M., et al., 2018a
0.71515	57.5112	18.1561	soil		Fraser M., et al., 2018a
0.71001	57.5112	18.1561	soil		Fraser M., et al., 2018a
0.71045	57.5112	18.1561	soil		Fraser M., et al., 2018a
0.71145	57.5112	18.1561	fauna		Fraser M., et al., 2018a
0.71361	57.5112	18.1561	fauna		Fraser M., et al., 2018a
0.71437	57.5112	18.1561	fauna		Fraser M., et al., 2018a
0.70984	57.5112	18.1561	fauna		Fraser M., et al., 2018a
0.71009	57.5112	18.1561	fauna		Fraser M., et al., 2018a
0.71078	57.5112	18.1561	fauna		Fraser M., et al., 2018a
0.71106	57.5112	18.1561	fauna		Fraser M., et al., 2018a
0.71207	57.5112	18.1561	fauna		Fraser M., et al., 2018a
0.71117	57.5112	18.1561	fauna		Fraser M., et al., 2018a
0.70985	57.719	18.9093	soil		Fraser M., et al., 2018b
0.71194	57.2882	18.2055	soil		Fraser M., et al., 2018b
0.7138	57.2882	18.2055	soil		Fraser M., et al., 2018b
0.711	57.2882	18.2055	soil		Fraser M., et al., 2018b
0.71221	57.3137	18.586	soil		Fraser M., et al., 2018b
0.7123	57.3137	18.586	soil		Fraser M., et al., 2018b
0.71084	57.4031	18.529	soil		Fraser M., et al., 2018b
0.71307	57.3737	18.1918	fauna		Peschel E.M., et al., 2017
0.71078	57.3737	18.1918	fauna		Peschel E.M., et al., 2017
0.71264	57.3737	18.1918	fauna		Peschel E.M., et al., 2017
0.71163	57.3737	18.1918	fauna		Peschel E.M., et al., 2017
0.71532	57.3737	18.1918	fauna		Peschel E.M., et al., 2017
0.71084	57.3737	18.1918	fauna		Peschel E.M., et al., 2017
0.71051	57.3737	18.1918	fauna		Peschel E.M., et al., 2017
0.71092	57.3737	18.1918	fauna		Peschel E.M., et al., 2017
0.71332	57.3737	18.1918	fauna		Peschel E.M., et al., 2017
0.71431	57.3737	18.1918	fauna		Peschel E.M., et al., 2017
0.71328	57.3737	18.1918	fauna		Peschel E.M., et al., 2017
0.72061	56.117	14.6166	water		Boethius A., et al., 2021
0.71269	56.1301	14.5163	water		Boethius A., et al., 2021
0.72111	56.2582	14.5833	water		Boethius A., et al., 2021
0.7131	56.1259	14.6796	water		Boethius A., et al., 2021
0.72003	56.1259	14.6796	water		Boethius A., et al., 2021
0.71902	56.3498	14.6203	water		Boethius A., et al., 2021
0.7225	59.9833	17.5181	fauna		Price T.D., et al., 2018
0.7252	59.7496	17.7793	fauna		Price T.D., et al., 2018
0.7256	59.5942	17.9004	fauna		Price T.D., et al., 2018
0.7303	60.0273	18.0188	fauna		Price T.D., et al., 2018
0.7307	59.3592	17.8594	fauna		Price T.D., et al., 2018
0.7316	60.6507	17.1637	fauna		Price T.D., et al., 2018
0.7251	59.3262	17.5667	fauna		Price T.D., et al., 2018
0.7265	59.3262	17.5667	fauna		Price T.D., et al., 2018
0.7272	59.3262	17.5667	fauna		Price T.D., et al., 2018
0.728	59.3262	17.5667	fauna		Price T.D., et al., 2018
0.722	59.9078	16.5758	fauna		Bäckström Y., and Price T.D., 2016
0.737	59.9078	16.5758	fauna		Bäckström Y., and Price T.D., 2016
0.739	59.9078	16.5758	fauna		Bäckström Y., and Price T.D., 2016
0.737	59.9078	16.5758	fauna		Bäckström Y., and Price T.D., 2016
0.728	59.9078	16.5758	fauna		Bäckström Y., and Price T.D., 2016
0.737	59.9078	16.5758	fauna		Bäckström Y., and Price T.D., 2016
0.70918	55.7203	14.1273	plant		Ladegaard-Pedersen P., et al., 2021
0.71111	55.7241	14.1947	plant		Ladegaard-Pedersen P., et al., 2021
0.71096	55.7241	14.1947	water		Ladegaard-Pedersen P., et al., 2021
0.71258	55.8993	13.9907	water		Ladegaard-Pedersen P., et al., 2021
0.71265	55.8993	13.9907	plant		Ladegaard-Pedersen P., et al., 2021
0.71265	55.9914	13.6737	water		Ladegaard-Pedersen P., et al., 2021
0.71423	55.9914	13.6737	plant		Ladegaard-Pedersen P., et al., 2021
0.71348	55.9951	13.6162	water		Ladegaard-Pedersen P., et al., 2021
0.71584	55.9961	13.8856	water		Ladegaard-Pedersen P., et al., 2021
0.71408	56.0212	13.3877	water		Ladegaard-Pedersen P., et al., 2021
0.71402	56.0212	13.3877	plant		Ladegaard-Pedersen P., et al., 2021
0.71782	56.0278	13.7545	plant		Ladegaard-Pedersen P., et al., 2021
0.71423	56.0385	13.2535	water		Ladegaard-Pedersen P., et al., 2021
0.71688	56.0555	14.2778	plant		Ladegaard-Pedersen P., et al., 2021
0.71485	56.14	13.6674	plant		Ladegaard-Pedersen P., et al., 2021
0.71661	56.14	13.6674	water		Ladegaard-Pedersen P., et al., 2021
0.71662	56.1048	14.1897	plant		Ladegaard-Pedersen P., et al., 2021
0.718	56.1073	14.1325	water		Ladegaard-Pedersen P., et al., 2021
0.72366	56.1073	14.1325	plant		Ladegaard-Pedersen P., et al., 2021
0.71605	56.1751	14.2877	plant		Ladegaard-Pedersen P., et al., 2021
0.7135	56.1963	14.0966	plant		Ladegaard-Pedersen P., et al., 2021
0.71561	56.2022	14.0313	plant		Ladegaard-Pedersen P., et al., 2021
0.71786	56.2356	13.5217	water		Ladegaard-Pedersen P., et al., 2021
0.72081	56.2356	13.5217	plant		Ladegaard-Pedersen P., et al., 2021
0.71156	55.471	14.2725	water		Ladegaard-Pedersen P., et al., 2021
0.70942	55.471	14.2725	plant		Ladegaard-Pedersen P., et al., 2021
0.71317	55.557	14.1567	water		Ladegaard-Pedersen P., et al., 2021
0.71412	55.557	14.1567	plant		Ladegaard-Pedersen P., et al., 2021
0.71238	55.5699	14.3348	water		Ladegaard-Pedersen P., et al., 2021
0.71177	55.5699	14.3348	plant		Ladegaard-Pedersen P., et al., 2021
0.71349	55.6264	14.2516	water		Ladegaard-Pedersen P., et al., 2021
0.71473	55.6264	14.2516	plant		Ladegaard-Pedersen P., et al., 2021
0.71265	55.6829	14.2353	water		Ladegaard-Pedersen P., et al., 2021
0.71159	55.6829	14.2353	plant		Ladegaard-Pedersen P., et al., 2021
0.71289	55.8023	13.67	water		Ladegaard-Pedersen P., et al., 2021
0.7127	55.8023	13.67	plant		Ladegaard-Pedersen P., et al., 2021
0.71197	55.8047	13.4493	water		Ladegaard-Pedersen P., et al., 2021
0.71892	55.8047	13.4493	plant		Ladegaard-Pedersen P., et al., 2021
0.70905	55.4297	13.978	water		Ladegaard-Pedersen P., et al., 2021
0.7103	55.4297	13.978	plant		Ladegaard-Pedersen P., et al., 2021
0.71033	55.6077	13.4047	water		Ladegaard-Pedersen P., et al., 2021
0.7117	55.6077	13.4047	plant		Ladegaard-Pedersen P., et al., 2021
0.71142	55.5891	13.6506	water		Ladegaard-Pedersen P., et al., 2021
0.71143	55.5891	13.6506	plant		Ladegaard-Pedersen P., et al., 2021
0.7158	55.8464	13.6692	water		Ladegaard-Pedersen P., et al., 2021
0.71475	55.8464	13.6692	plant		Ladegaard-Pedersen P., et al., 2021
0.71346	55.866	13.556	water		Ladegaard-Pedersen P., et al., 2021
0.71075	55.8492	13.1017	water		Ladegaard-Pedersen P., et al., 2021
0.71133	55.8492	13.1017	plant		Ladegaard-Pedersen P., et al., 2021
0.71614	55.8516	14.2308	plant		Ladegaard-Pedersen P., et al., 2021
0.71152	55.8997	14.0814	plant		Ladegaard-Pedersen P., et al., 2021
0.71379	55.9099	13.9904	plant		Ladegaard-Pedersen P., et al., 2021
0.7104	55.974	14.4085	plant		Ladegaard-Pedersen P., et al., 2021
0.7102	55.9983	12.7411	water		Ladegaard-Pedersen P., et al., 2021
0.71246	55.9983	12.7411	plant		Ladegaard-Pedersen P., et al., 2021
0.71324	55.9859	14.2569	plant		Ladegaard-Pedersen P., et al., 2021
0.71281	56.0095	14.0803	plant		Ladegaard-Pedersen P., et al., 2021
0.71509	56.0454	14.4116	plant		Ladegaard-Pedersen P., et al., 2021
0.71486	56.0543	13.9995	plant		Ladegaard-Pedersen P., et al., 2021
0.7193	56.0713	14.1937	plant		Ladegaard-Pedersen P., et al., 2021
0.71223	56.0789	14.2131	water		Ladegaard-Pedersen P., et al., 2021
0.71666	56.0854	14.3517	water		Ladegaard-Pedersen P., et al., 2021
0.71543	56.0854	14.3517	plant		Ladegaard-Pedersen P., et al., 2021
0.71598	56.1015	13.9589	plant		Ladegaard-Pedersen P., et al., 2021
0.71661	56.14	13.6674	water		Ladegaard-Pedersen P., et al., 2021
0.72002	56.14	13.6674	plant		Ladegaard-Pedersen P., et al., 2021
0.71435	56.1387	13.6715	water		Ladegaard-Pedersen P., et al., 2021
0.7125	56.1613	12.8294	water		Ladegaard-Pedersen P., et al., 2021
0.71342	56.1613	12.8294	plant		Ladegaard-Pedersen P., et al., 2021
0.70964	56.2193	12.6788	water		Ladegaard-Pedersen P., et al., 2021
0.70939	56.2193	12.6788	plant		Ladegaard-Pedersen P., et al., 2021
0.71019	55.4304	13.0146	water		Ladegaard-Pedersen P., et al., 2021
0.71025	55.4304	13.0146	plant		Ladegaard-Pedersen P., et al., 2021
0.71312	55.435	13.7299	water		Ladegaard-Pedersen P., et al., 2021
0.71066	55.435	13.7299	plant		Ladegaard-Pedersen P., et al., 2021
0.71009	55.4986	13.1868	water		Ladegaard-Pedersen P., et al., 2021
0.71001	55.4986	13.1868	plant		Ladegaard-Pedersen P., et al., 2021
0.71083	55.5517	13.0035	fauna		Larsson M., et al., 2020
0.7113	55.6714	13.1283	fauna		Larsson M., et al., 2020
0.71013	55.6714	13.1283	fauna		Larsson M., et al., 2020
0.7112	55.7016	13.1991	fauna		Larsson M., et al., 2020
0.71125	55.7016	13.1991	fauna		Larsson M., et al., 2020
0.71142	55.7262	13.1062	fauna		Larsson M., et al., 2020
0.71108	55.6659	13.1706	fauna		Larsson M., et al., 2020
0.71084	55.6659	13.1706	fauna		Larsson M., et al., 2020
0.71172	56.0301	14.2001	fauna		Larsson M., et al., 2020
0.71128	55.903	13.4354	fauna		Larsson M., et al., 2020
0.71089	55.903	13.4354	fauna		Larsson M., et al., 2020
0.70982	56.6423	12.9258	fauna		Klassen L., et al., 2020; Price T.D., et al., 2021a
0.70874	56.6423	12.9258	fauna		Klassen L., et al., 2020; Price T.D., et al., 2021a
0.70985	56.9168	12.4833	fauna		Klassen L., et al., 2020; Price T.D., et al., 2021a
0.7101	56.4393	12.566	fauna		Klassen L., et al., 2020; Price T.D., et al., 2021a
0.71025	57.709	11.9745	fauna		Klassen L., et al., 2020; Price T.D., et al., 2021a
0.71026	57.2836	12.1833	fauna		Klassen L., et al., 2020; Price T.D., et al., 2021a
0.71026	57.543	12.1168	fauna		Klassen L., et al., 2020; Price T.D., et al., 2021a
0.71027	57.414	12.0207	fauna		Klassen L., et al., 2020; Price T.D., et al., 2021a
0.71025	57.7921	11.879	fauna		Klassen L., et al., 2020; Price T.D., et al., 2021a
0.71032	58.8434	11.1869	fauna		Klassen L., et al., 2020; Price T.D., et al., 2021a
0.71107	58.6811	11.262	fauna		Klassen L., et al., 2020; Price T.D., et al., 2021a
0.71058	58.6811	11.262	fauna		Klassen L., et al., 2020; Price T.D., et al., 2021a
0.71086	56.2266	12.681	fauna		Klassen L., et al., 2020; Price T.D., et al., 2021a
0.71106	56.2266	12.681	fauna		Klassen L., et al., 2020; Price T.D., et al., 2021a
0.71203	56.2266	12.681	fauna		Klassen L., et al., 2020; Price T.D., et al., 2021a
0.71125	56.4321	13.43	fauna		Klassen L., et al., 2020; Price T.D., et al., 2021a
0.71217	57.629	11.749	fauna		Klassen L., et al., 2020; Price T.D., et al., 2021a
0.71442	56.957	13.08	fauna		Klassen L., et al., 2020; Price T.D., et al., 2021a
0.7146	57.3172	12.177	fauna		Klassen L., et al., 2020; Price T.D., et al., 2021a
0.71592	56.9491	12.451	fauna		Klassen L., et al., 2020; Price T.D., et al., 2021a
0.71631	57.8681	11.982	fauna		Klassen L., et al., 2020; Price T.D., et al., 2021a
0.71765	57.8921	12.054	fauna		Klassen L., et al., 2020; Price T.D., et al., 2021a
0.71783	57.9164	12.0179	fauna		Klassen L., et al., 2020; Price T.D., et al., 2021a
0.71833	58.0532	11.8529	fauna		Klassen L., et al., 2020; Price T.D., et al., 2021a
0.71887	58.1592	11.7922	fauna		Klassen L., et al., 2020; Price T.D., et al., 2021a
0.70648	56.317	10.8082	fauna		Klassen L., et al., 2020; Price T.D., et al., 2021a
0.70745	56.4005	10.7128	fauna		Klassen L., et al., 2020; Price T.D., et al., 2021a
0.70761	56.3728	10.3476	fauna		Klassen L., et al., 2020; Price T.D., et al., 2021a
0.70802	56.5292	10.5991	fauna		Klassen L., et al., 2020; Price T.D., et al., 2021a
0.70809	56.3839	10.4991	fauna		Klassen L., et al., 2020; Price T.D., et al., 2021a
0.70816	56.2953	10.2794	fauna		Klassen L., et al., 2020; Price T.D., et al., 2021a
0.70819	56.4218	10.2319	fauna		Klassen L., et al., 2020; Price T.D., et al., 2021a
0.70825	56.4441	10.8949	fauna		Klassen L., et al., 2020; Price T.D., et al., 2021a
0.70828	56.3664	10.812	fauna		Klassen L., et al., 2020; Price T.D., et al., 2021a
0.70877	56.428	10.8101	fauna		Klassen L., et al., 2020; Price T.D., et al., 2021a
0.70892	56.354	10.8173	fauna		Klassen L., et al., 2020; Price T.D., et al., 2021a
0.70893	56.1852	10.4884	fauna		Klassen L., et al., 2020; Price T.D., et al., 2021a
0.70895	56.235	10.1743	fauna		Klassen L., et al., 2020; Price T.D., et al., 2021a
0.70907	56.4584	10.3758	fauna		Klassen L., et al., 2020; Price T.D., et al., 2021a
0.70909	56.497	10.7393	fauna		Klassen L., et al., 2020; Price T.D., et al., 2021a
0.70923	56.2575	10.7877	fauna		Klassen L., et al., 2020; Price T.D., et al., 2021a
0.70928	56.2852	10.4681	fauna		Klassen L., et al., 2020; Price T.D., et al., 2021a
0.70932	56.2206	10.5583	fauna		Klassen L., et al., 2020; Price T.D., et al., 2021a
0.70989	56.4623	10.6359	fauna		Klassen L., et al., 2020; Price T.D., et al., 2021a
0.71001	56.2401	10.6324	fauna		Klassen L., et al., 2020; Price T.D., et al., 2021a
0.71005	56.4909	10.5346	fauna		Klassen L., et al., 2020; Price T.D., et al., 2021a
0.71011	56.4459	10.4874	fauna		Klassen L., et al., 2020; Price T.D., et al., 2021a
0.7109	56.3303	10.5759	fauna		Klassen L., et al., 2020; Price T.D., et al., 2021a
0.71117	56.179	10.2228	fauna		Klassen L., et al., 2020; Price T.D., et al., 2021a
0.71137	56.4201	10.5981	fauna		Klassen L., et al., 2020; Price T.D., et al., 2021a
0.71123	56.429	10.8101	fauna		Klassen L., et al., 2020; Price T.D., et al., 2021a
0.70962	56.429	10.8101	fauna		Klassen L., et al., 2020; Price T.D., et al., 2021a
0.7379	60.5071	26.8978	fauna		Price T.D., et al., 2021b
0.7275	60.1712	24.9522	fauna		Price T.D., et al., 2021b
0.74838	61.4672	23.6415	fauna		Price T.D., et al., 2021b
0.73152	61.6031	26.0109	fauna		Price T.D., et al., 2021b
0.72392	60.5851	24.6106	fauna		Price T.D., et al., 2021b
0.74227	60.535	25.5978	fauna		Price T.D., et al., 2021b
0.73391	61.0039	24.4687	fauna		Price T.D., et al., 2021b
0.7322	61.0039	24.4687	fauna		Price T.D., et al., 2021b
0.71431	60.3945	25.665	fauna		Price T.D., et al., 2021b
0.71822	61.3145	22.141	fauna		Price T.D., et al., 2021b
0.72949	61.0659	28.1835	fauna		Price T.D., et al., 2021b
0.7291	61.0659	28.1835	fauna		Price T.D., et al., 2021b
0.73347	61.1303	21.5159	fauna		Price T.D., et al., 2021b
0.74173	61.1303	21.5159	fauna		Price T.D., et al., 2021b
0.74467	61.1303	21.5159	fauna		Price T.D., et al., 2021b
0.73147	60.4516	22.2776	fauna		Price T.D., et al., 2021b
0.73036	60.4516	22.2776	fauna		Price T.D., et al., 2021b
0.73075	60.4516	22.2776	fauna		Price T.D., et al., 2021b
0.73018	60.4764	22.3426	fauna		Price T.D., et al., 2021b
0.73313	60.478	22.3464	fauna		Price T.D., et al., 2021b
0.73032	60.478	22.3464	fauna		Price T.D., et al., 2021b
0.72566	60.478	22.3464	fauna		Price T.D., et al., 2021b
0.7096	65.3899	12.1757	fauna		Naumann E., et al., 2014
0.7099	65.3899	12.1757	fauna		Naumann E., et al., 2014
0.7103	69.6498	18.116	fauna		Naumann E., et al., 2014
0.7101	65.3991	12.0895	fauna		Naumann E., et al., 2014
0.7098	65.3991	12.0895	fauna		Naumann E., et al., 2014
0.7098	65.3991	12.0895	fauna		Naumann E., et al., 2014
0.7105	67.2958	14.4164	fauna		Naumann E., et al., 2014
0.7321	59.18	8.08	water		Voerkelius et al., 2010
0.73792	63.63	27.27	water		Voerkelius et al., 2010
0.72994	61.73	9.38	water		Voerkelius et al., 2010
0.70846	61.83	6.8	water		Voerkelius et al., 2010
0.72451	62	21.7	water		Voerkelius et al., 2010
0.74091	60.96	25.67	water		Voerkelius et al., 2010
0.73785	61.17	25.52	water		Voerkelius et al., 2010
0.7084	59.05	10.02	water		Voerkelius et al., 2010
0.74095	60.98	25.67	water		Voerkelius et al., 2010
0.70879	57.27	9.68	water		Voerkelius et al., 2010
0.70866	56	9.1	water		Voerkelius et al., 2010
0.70949	56.15	9.58	water		Voerkelius et al., 2010
0.73858	63.62	27.27	water		Voerkelius et al., 2010
0.72135	62.5191	13.4896	soil		Hoogewerff et al., 2019
0.71854	62.0485	14.6464	soil		Hoogewerff et al., 2019
0.71588	63.2876	12.3325	soil		Hoogewerff et al., 2019
0.72434	60.1707	16.946	soil		Hoogewerff et al., 2019
0.7059	60.9197	11.5311	soil		Hoogewerff et al., 2019
0.71117	62.8353	9.93472	soil		Hoogewerff et al., 2019
0.71049	67.0333	28.9167	soil		Hoogewerff et al., 2019
0.72094	65.4618	20.5415	soil		Hoogewerff et al., 2019
0.71567	56.7403	16.0043	soil		Hoogewerff et al., 2019
0.75559	64.1008	20.8843	soil		Hoogewerff et al., 2019
0.70866	58.7894	9.075	soil		Hoogewerff et al., 2019
0.70736	63.7088	12.6436	soil		Hoogewerff et al., 2019
0.71108	69.4542	30.0378	soil		Hoogewerff et al., 2019
0.71498	66.7317	13.91	soil		Hoogewerff et al., 2019
0.72111	60.3442	15.7733	soil		Hoogewerff et al., 2019
0.71274	60.0422	6.53083	soil		Hoogewerff et al., 2019
0.72658	66.6167	27.3167	soil		Hoogewerff et al., 2019
0.71962	65.1428	19.3067	soil		Hoogewerff et al., 2019
0.70976	67.45	24.9	soil		Hoogewerff et al., 2019
0.70528	67.0667	24.3833	soil		Hoogewerff et al., 2019
0.70794	59.3947	11.4689	soil		Hoogewerff et al., 2019
0.71338	68.85	28.3333	soil		Hoogewerff et al., 2019
0.70649	65.5147	12.2705	soil		Hoogewerff et al., 2019
0.70921	67.8	27.75	soil		Hoogewerff et al., 2019
0.70876	62.6694	11.8319	soil		Hoogewerff et al., 2019
0.75963	62.6913	17.41	soil		Hoogewerff et al., 2019
0.72071	67.671	21.6541	soil		Hoogewerff et al., 2019
0.70568	61.7394	5.17695	soil		Hoogewerff et al., 2019
0.72845	60.6158	11.9228	soil		Hoogewerff et al., 2019
0.70463	60.6117	6.43527	soil		Hoogewerff et al., 2019
0.71519	58.187	13.7262	soil		Hoogewerff et al., 2019
0.72475	59.434	15.8256	soil		Hoogewerff et al., 2019
0.71243	60.8894	13.3958	soil		Hoogewerff et al., 2019
0.7066	61.3408	5.43751	soil		Hoogewerff et al., 2019
0.73011	63.1101	15.4742	soil		Hoogewerff et al., 2019
0.72822	59.0113	12.2768	soil		Hoogewerff et al., 2019
0.71657	64.7989	18.1023	soil		Hoogewerff et al., 2019
0.71813	61.2495	14.0467	soil		Hoogewerff et al., 2019
0.70463	61.3356	11.8	soil		Hoogewerff et al., 2019
0.70427	58.8856	6.84583	soil		Hoogewerff et al., 2019
0.73658	63.7172	18.7047	soil		Hoogewerff et al., 2019
0.70549	63.7203	11.26	soil		Hoogewerff et al., 2019
0.72144	64.3499	15.7061	soil		Hoogewerff et al., 2019
0.70576	70.4289	28.5808	soil		Hoogewerff et al., 2019
0.70554	70.2233	23.3978	soil		Hoogewerff et al., 2019
0.70522	64.0139	10.3192	soil		Hoogewerff et al., 2019
0.70553	59.1742	7.5225	soil		Hoogewerff et al., 2019
0.74316	60.7673	15.931	soil		Hoogewerff et al., 2019
0.70459	69.655	19.6272	soil		Hoogewerff et al., 2019
0.74575	61.4884	16.9473	soil		Hoogewerff et al., 2019
0.7214	62.1889	15.6499	soil		Hoogewerff et al., 2019
0.71621	56.2743	16.0311	soil		Hoogewerff et al., 2019
0.70946	69.7397	21.1794	soil		Hoogewerff et al., 2019
0.71852	66.8509	23.057	soil		Hoogewerff et al., 2019
0.70488	60.8347	5.86138	soil		Hoogewerff et al., 2019
0.7409	65.2484	16.8638	soil		Hoogewerff et al., 2019
0.72045	60.703	15.1513	soil		Hoogewerff et al., 2019
0.72067	68.3667	25.4667	soil		Hoogewerff et al., 2019
0.73172	59.0482	14.8234	soil		Hoogewerff et al., 2019
0.73579	61.2443	16.1386	soil		Hoogewerff et al., 2019
0.70732	62.5067	7.76861	soil		Hoogewerff et al., 2019
0.70692	65.3931	14.0167	soil		Hoogewerff et al., 2019
0.70572	65.3333	12.9578	soil		Hoogewerff et al., 2019
0.70515	70.3803	28.1753	soil		Hoogewerff et al., 2019
0.72811	59.56	12.1352	soil		Hoogewerff et al., 2019
0.70593	62.4778	6.84333	soil		Hoogewerff et al., 2019
0.70452	68.1647	15.9586	soil		Hoogewerff et al., 2019
0.71436	67.0333	26.3833	soil		Hoogewerff et al., 2019
0.71906	58.1899	16.5525	soil		Hoogewerff et al., 2019
0.71032	64.4733	11.5756	soil		Hoogewerff et al., 2019
0.73436	59.8806	16.0677	soil		Hoogewerff et al., 2019
0.73572	63.3187	18.4821	soil		Hoogewerff et al., 2019
0.72336	65.9587	16.1699	soil		Hoogewerff et al., 2019
0.70916	61.0533	5.51805	soil		Hoogewerff et al., 2019
0.71104	65.7575	14.9492	soil		Hoogewerff et al., 2019
0.70377	61.7303	10.8197	soil		Hoogewerff et al., 2019
0.70834	66.3497	14.3219	soil		Hoogewerff et al., 2019
0.71762	68.8333	26.75	soil		Hoogewerff et al., 2019
0.70768	61.8914	7.10445	soil		Hoogewerff et al., 2019
0.70542	61.9183	6.03388	soil		Hoogewerff et al., 2019
0.73201	61.1867	16.859	soil		Hoogewerff et al., 2019
0.70822	61.3206	7.2289	soil		Hoogewerff et al., 2019
0.70937	55.9135	13.3654	soil		Hoogewerff et al., 2019
0.70593	69.8697	21.9411	soil		Hoogewerff et al., 2019
0.71865	65.7304	17.0722	soil		Hoogewerff et al., 2019
0.71562	60.6142	11.2775	soil		Hoogewerff et al., 2019
0.73228	66.9752	19.7999	soil		Hoogewerff et al., 2019
0.72668	65.9791	18.2196	soil		Hoogewerff et al., 2019
0.72116	66.7649	21.8873	soil		Hoogewerff et al., 2019
0.71667	65.2426	17.9948	soil		Hoogewerff et al., 2019
0.71935	60.1183	9.74889	soil		Hoogewerff et al., 2019
0.70514	58.0825	6.70111	soil		Hoogewerff et al., 2019
0.73655	68.5333	21.9667	soil		Hoogewerff et al., 2019
0.71867	61.1736	8.94251	soil		Hoogewerff et al., 2019
0.72107	63.5232	14.5297	soil		Hoogewerff et al., 2019
0.72249	63.5077	15.3705	soil		Hoogewerff et al., 2019
0.71514	60.9451	12.4258	soil		Hoogewerff et al., 2019
0.7202	67.4077	21.1021	soil		Hoogewerff et al., 2019
0.73638	61.6594	16.233	soil		Hoogewerff et al., 2019
0.71044	67.9167	23.85	soil		Hoogewerff et al., 2019
0.70377	61.8372	11.7419	soil		Hoogewerff et al., 2019
0.72575	58.998	13.2175	soil		Hoogewerff et al., 2019
0.71684	56.5863	15.0886	soil		Hoogewerff et al., 2019
0.71486	60.8151	14.1133	soil		Hoogewerff et al., 2019
0.72799	66.8848	18.0198	soil		Hoogewerff et al., 2019
0.7246	60.3852	15.3742	soil		Hoogewerff et al., 2019
0.72169	67.2512	22.2869	soil		Hoogewerff et al., 2019
0.70569	64.4914	13.44	soil		Hoogewerff et al., 2019
0.711	58.6731	11.3687	soil		Hoogewerff et al., 2019
0.71754	63.7781	11.6425	soil		Hoogewerff et al., 2019
0.71668	65.094	20.1097	soil		Hoogewerff et al., 2019
0.73865	63.1333	26.6667	soil		Hoogewerff et al., 2019
0.71919	57.9911	14.7479	soil		Hoogewerff et al., 2019
0.70531	69.7428	21.1533	soil		Hoogewerff et al., 2019
0.71949	60.35	22.3333	soil		Hoogewerff et al., 2019
0.70469	68.3497	15.4631	soil		Hoogewerff et al., 2019
0.75226	64.0998	20.8813	soil		Hoogewerff et al., 2019
0.71614	58.1742	12.2214	soil		Hoogewerff et al., 2019
0.71432	64.3494	15.7038	soil		Hoogewerff et al., 2019
0.71991	63.8058	14.7027	soil		Hoogewerff et al., 2019
0.70892	56.7413	16.0082	soil		Hoogewerff et al., 2019
0.71317	65.0955	20.1143	soil		Hoogewerff et al., 2019
0.7054	59.2689	9.32361	soil		Hoogewerff et al., 2019
0.72014	63.3167	24.6	soil		Hoogewerff et al., 2019
0.70884	67.2	29.2333	soil		Hoogewerff et al., 2019
0.71258	57.7371	14.7347	soil		Hoogewerff et al., 2019
0.7165	57.5815	16.2495	soil		Hoogewerff et al., 2019
0.70666	59.8333	6.81944	soil		Hoogewerff et al., 2019
0.72203	62.75	26.1667	soil		Hoogewerff et al., 2019
0.71666	58.1883	11.5739	soil		Hoogewerff et al., 2019
0.72043	59.8333	23.0667	soil		Hoogewerff et al., 2019
0.72459	66.0461	19.5363	soil		Hoogewerff et al., 2019
0.70622	68.9672	17.7686	soil		Hoogewerff et al., 2019
0.71259	61.3667	21.5833	soil		Hoogewerff et al., 2019
0.71177	57.594	15.3311	soil		Hoogewerff et al., 2019
0.70741	64.7167	24.5667	soil		Hoogewerff et al., 2019
0.71565	61.5	29.45	soil		Hoogewerff et al., 2019
0.72172	62.1028	13.5026	soil		Hoogewerff et al., 2019
0.70762	64.1667	25.1833	soil		Hoogewerff et al., 2019
0.7148	60.35	19.8833	soil		Hoogewerff et al., 2019
0.70913	60.3167	25.7167	soil		Hoogewerff et al., 2019
0.7046	65.3922	14.0175	soil		Hoogewerff et al., 2019
0.71554	66.15	25.1333	soil		Hoogewerff et al., 2019
0.70728	63.5031	10.0056	soil		Hoogewerff et al., 2019
0.70706	60.8003	10.8078	soil		Hoogewerff et al., 2019
0.73082	66.0435	20.9817	soil		Hoogewerff et al., 2019
0.7465	60.7673	15.9313	soil		Hoogewerff et al., 2019
0.70592	62.4756	6.8475	soil		Hoogewerff et al., 2019
0.70771	61.3147	9.81778	soil		Hoogewerff et al., 2019
0.71031	57.9087	18.7	soil		Hoogewerff et al., 2019
0.71365	69.9314	23.4739	soil		Hoogewerff et al., 2019
0.70414	61.9178	6.03444	soil		Hoogewerff et al., 2019
0.71217	70.0056	22.9103	soil		Hoogewerff et al., 2019
0.71519	65.6435	19.0789	soil		Hoogewerff et al., 2019
0.72456	60.8333	21.5	soil		Hoogewerff et al., 2019
0.7129	57.2543	12.1637	soil		Hoogewerff et al., 2019
0.70449	61.8317	11.7386	soil		Hoogewerff et al., 2019
0.70893	62.3167	25.2667	soil		Hoogewerff et al., 2019
0.70931	56.2746	16.0307	soil		Hoogewerff et al., 2019
0.70744	60.5217	9.18861	soil		Hoogewerff et al., 2019
0.72741	64.5501	20.8805	soil		Hoogewerff et al., 2019
0.71495	64.834	15.9279	soil		Hoogewerff et al., 2019
0.70835	67.0333	28.9667	soil		Hoogewerff et al., 2019
0.70746	66.7317	13.9047	soil		Hoogewerff et al., 2019
0.70647	61.7317	10.8228	soil		Hoogewerff et al., 2019
0.72121	68.1339	23.1539	soil		Hoogewerff et al., 2019
0.70501	60.1186	9.74861	soil		Hoogewerff et al., 2019
0.70444	65.6911	13.2503	soil		Hoogewerff et al., 2019
0.71428	58.1149	12.883	soil		Hoogewerff et al., 2019
0.70765	66.4167	25.4667	soil		Hoogewerff et al., 2019
0.70382	69.6553	19.6264	soil		Hoogewerff et al., 2019
0.71723	64.8092	16.8314	soil		Hoogewerff et al., 2019
0.72368	64.8527	18.0888	soil		Hoogewerff et al., 2019
0.711	61.6761	9.6875	soil		Hoogewerff et al., 2019
0.7204	63.5131	15.3694	soil		Hoogewerff et al., 2019
0.71017	61.9833	24.0167	soil		Hoogewerff et al., 2019
0.72105	67.4042	21.1012	soil		Hoogewerff et al., 2019
0.71323	64.1667	26.0667	soil		Hoogewerff et al., 2019
0.70666	64.1333	30.15	soil		Hoogewerff et al., 2019
0.70925	64.3333	24.05	soil		Hoogewerff et al., 2019
0.73089	61.65	22.8667	soil		Hoogewerff et al., 2019
0.70655	66.2283	13.0961	soil		Hoogewerff et al., 2019
0.71339	62	24.8	soil		Hoogewerff et al., 2019
0.71599	63.0167	21.5833	soil		Hoogewerff et al., 2019
0.7113	63	23.4667	soil		Hoogewerff et al., 2019
0.71251	66.15	23.9167	soil		Hoogewerff et al., 2019
0.71044	62.2	30.2333	soil		Hoogewerff et al., 2019
0.70911	62.1464	9.91139	soil		Hoogewerff et al., 2019
0.7227	60.7667	23.3	soil		Hoogewerff et al., 2019
0.70635	61.7386	5.17417	soil		Hoogewerff et al., 2019
0.7275	59.4902	14.2484	soil		Hoogewerff et al., 2019
0.71699	61.1683	15.2164	soil		Hoogewerff et al., 2019
0.7199	63.2314	13.6832	soil		Hoogewerff et al., 2019
0.71678	61.95	28.8667	soil		Hoogewerff et al., 2019
0.70486	64.4911	13.4392	soil		Hoogewerff et al., 2019
0.71489	59.0294	12.3213	soil		Hoogewerff et al., 2019
0.70735	58.7883	9.07639	soil		Hoogewerff et al., 2019
0.70536	70.0931	30.0983	soil		Hoogewerff et al., 2019
0.74447	61.1167	24.5333	soil		Hoogewerff et al., 2019
0.70721	68.3667	25.4667	soil		Hoogewerff et al., 2019
0.70466	60.6156	11.9228	soil		Hoogewerff et al., 2019
0.72107	66.462	23.634	soil		Hoogewerff et al., 2019
0.70491	64.1992	11.9797	soil		Hoogewerff et al., 2019
0.71082	56.5892	15.0799	soil		Hoogewerff et al., 2019
0.72742	59.7658	17.0114	soil		Hoogewerff et al., 2019
0.73487	66.3128	22.8318	soil		Hoogewerff et al., 2019
0.70529	66.0833	29.5667	soil		Hoogewerff et al., 2019
0.71228	68.4	24.5	soil		Hoogewerff et al., 2019
0.70969	64.85	28.7333	soil		Hoogewerff et al., 2019
0.71364	60.5333	27	soil		Hoogewerff et al., 2019
0.71659	65.4637	20.5453	soil		Hoogewerff et al., 2019
0.71252	67.8	27.75	soil		Hoogewerff et al., 2019
0.71948	64.8199	15.1945	soil		Hoogewerff et al., 2019
0.71443	61.8126	14.1123	soil		Hoogewerff et al., 2019
0.7044	69.5714	25.9142	soil		Hoogewerff et al., 2019
0.70459	69.2314	19.2011	soil		Hoogewerff et al., 2019
0.70686	61.62	6.52778	soil		Hoogewerff et al., 2019
0.70882	61.02	10.0967	soil		Hoogewerff et al., 2019
0.70576	69.2586	19.9192	soil		Hoogewerff et al., 2019
0.71689	59.561	12.1404	soil		Hoogewerff et al., 2019
0.70451	68.3247	16.7067	soil		Hoogewerff et al., 2019
0.72036	58.451	15.6397	soil		Hoogewerff et al., 2019
0.71149	58.1772	13.7172	soil		Hoogewerff et al., 2019
0.71041	59.0517	14.8376	soil		Hoogewerff et al., 2019
0.72886	59.8342	18.6432	soil		Hoogewerff et al., 2019
0.71232	57.1232	14.5625	soil		Hoogewerff et al., 2019
0.70427	65.5219	12.2853	soil		Hoogewerff et al., 2019
0.7215	65.957	16.1708	soil		Hoogewerff et al., 2019
0.73048	66.9739	19.8022	soil		Hoogewerff et al., 2019
0.71067	60.1833	23.2167	soil		Hoogewerff et al., 2019
0.71935	65.2428	17.9984	soil		Hoogewerff et al., 2019
0.7221	64.2082	18.8452	soil		Hoogewerff et al., 2019
0.71608	62.6501	14.3514	soil		Hoogewerff et al., 2019
0.71285	64.6667	25.3	soil		Hoogewerff et al., 2019
0.70716	67.0667	24.3833	soil		Hoogewerff et al., 2019
0.70643	68.4	23.8167	soil		Hoogewerff et al., 2019
0.70525	60.8731	8.40528	soil		Hoogewerff et al., 2019
0.72514	62.8	29.3833	soil		Hoogewerff et al., 2019
0.7063	56.7864	12.9951	soil		Hoogewerff et al., 2019
0.72155	65.0366	21.3279	soil		Hoogewerff et al., 2019
0.7197	62.3791	10.6919		Manually georeferenced	Price T.D., et al., 2014
0.713	61.0023	12.0739		Manually georeferenced	Price T.D., et al., 2014
0.7121	60.58	4.99624		Manually georeferenced	Price T.D., et al., 2014
0.715	59.5207	5.44296		Manually georeferenced	Price T.D., et al., 2014
0.7254	60.0546	6.57371		Manually georeferenced	Price T.D., et al., 2014
0.708	59.3103	10.4808		Manually georeferenced	Price T.D., et al., 2014
0.7218	59.1111	11.3759		Manually georeferenced	Price T.D., et al., 2014
0.7114	59.172	10.322		Manually georeferenced	Price T.D., et al., 2014
0.7112	62.8032	6.89479		Manually georeferenced	Price T.D., et al., 2014
0.713	63.5372	9.959		Manually georeferenced	Price T.D., et al., 2014
0.71	65.6301	12.395		Manually georeferenced	Price T.D., et al., 2014
0.7097	65.6977	12.4858		Manually georeferenced	Price T.D., et al., 2014
0.71	67.4654	14.7508		Manually georeferenced	Price T.D., et al., 2014
0.7102	69.3453	17.7993		Manually georeferenced	Price T.D., et al., 2014
0.7141	69.8129	29.5116		Manually georeferenced	Price T.D., et al., 2014
0.7098	55.1601	10.3074	water		Frei K.M. and Frei R., 2011
0.71047	55.4952	10.1375	water		Frei K.M. and Frei R., 2011
0.71	55.2755	10.3614	water		Frei K.M. and Frei R., 2011
0.70996	55.1469	10.3795	water		Frei K.M. and Frei R., 2011
0.70918	55.0417	10.1746	water		Frei K.M. and Frei R., 2011
0.70988	55.2083	10.2083	water		Frei K.M. and Frei R., 2011
0.70985	55.274	10.1311	water		Frei K.M. and Frei R., 2011
0.7101	55.1193	10.2969	water		Frei K.M. and Frei R., 2011
0.70922	55.055	10.1301	water		Frei K.M. and Frei R., 2011
0.71002	55.3333	10.5427	water		Frei K.M. and Frei R., 2011
0.70946	55.4057	10.559	water		Frei K.M. and Frei R., 2011
0.70959	55.3939	10.3903	water		Frei K.M. and Frei R., 2011
0.71008	55.4183	10.56	water		Frei K.M. and Frei R., 2011
0.70949	55.4334	10.4805	water		Frei K.M. and Frei R., 2011
0.70873	54.4955	9.56696	water		Frei K.M. and Frei R., 2011
0.70931	54.3799	9.08764	water		Frei K.M. and Frei R., 2011
0.70939	56.1477	10.0874	water		Frei K.M. and Frei R., 2011
0.71003	56.0213	9.5169	water		Frei K.M. and Frei R., 2011
0.70959	56.2649	9.52854	water		Frei K.M. and Frei R., 2011
0.70953	56.1037	9.824	water		Frei K.M. and Frei R., 2011
0.70926	56.1739	9.60037	water		Frei K.M. and Frei R., 2011
0.71	56.0646	10.0852	water		Frei K.M. and Frei R., 2011
0.70912	56.0921	9.7528	water		Frei K.M. and Frei R., 2011
0.70987	54.9431	9.454	water		Frei K.M. and Frei R., 2011
0.70899	55.3004	8.92637	water		Frei K.M. and Frei R., 2011
0.70891	54.9618	8.80269	water		Frei K.M. and Frei R., 2011
0.70919	54.8962	8.7528	water		Frei K.M. and Frei R., 2011
0.70949	54.8947	9.9539	water		Frei K.M. and Frei R., 2011
0.70911	55.6454	8.26716	water		Frei K.M. and Frei R., 2011
0.70787	56.9001	9.92958	water		Frei K.M. and Frei R., 2011
0.70941	55.5574	9.4246	water		Frei K.M. and Frei R., 2011
0.70971	55.5452	9.42773	water		Frei K.M. and Frei R., 2011
0.70789	56.9645	9.40852	water		Frei K.M. and Frei R., 2011
0.70902	55.7194	9.3203	water		Frei K.M. and Frei R., 2011
0.70951	57.5207	10.4504	water		Frei K.M. and Frei R., 2011
0.70933	55.7329	9.40344	water		Frei K.M. and Frei R., 2011
0.70909	56.9327	8.41085	water		Frei K.M. and Frei R., 2011
0.70852	56.8593	8.5197	water		Frei K.M. and Frei R., 2011
0.70964	55.94	9.25243	water		Frei K.M. and Frei R., 2011
0.71041	55.6453	8.20714	water		Frei K.M. and Frei R., 2011
0.71036	54.9413	9.76995	water		Frei K.M. and Frei R., 2011
0.70993	55.6486	8.58344	water		Frei K.M. and Frei R., 2011
0.70948	54.9704	9.87402	water		Frei K.M. and Frei R., 2011
0.70907	56.6003	9.9961	water		Frei K.M. and Frei R., 2011
0.7084	57.0448	9.86103	water		Frei K.M. and Frei R., 2011
0.70903	57.0678	8.76663	water		Frei K.M. and Frei R., 2011
0.70941	55.4295	9.32844	water		Frei K.M. and Frei R., 2011
0.7098	54.9404	9.45758	water		Frei K.M. and Frei R., 2011
0.70871	57.0835	9.89299	water		Frei K.M. and Frei R., 2011
0.70883	56.7647	8.83421	water		Frei K.M. and Frei R., 2011
0.7102	55.0597	9.75386	water		Frei K.M. and Frei R., 2011
0.70957	55.0407	9.72294	water		Frei K.M. and Frei R., 2011
0.71282	57.6417	10.3979	water		Frei K.M. and Frei R., 2011
0.70928	55.6108	9.70973	water		Frei K.M. and Frei R., 2011
0.71076	57.3377	10.4786	water		Frei K.M. and Frei R., 2011
0.71049	55.5825	9.27642	water		Frei K.M. and Frei R., 2011
0.71066	57.4401	10.3137	water		Frei K.M. and Frei R., 2011
0.70946	55.525	9.42075	water		Frei K.M. and Frei R., 2011
0.70955	55.2423	9.36866	water		Frei K.M. and Frei R., 2011
0.71025	54.9356	9.44637	water		Frei K.M. and Frei R., 2011
0.70799	56.7288	9.96326	water		Frei K.M. and Frei R., 2011
0.70916	55.0854	9.30491	water		Frei K.M. and Frei R., 2011
0.70798	57.0184	8.56271	water		Frei K.M. and Frei R., 2011
0.70944	55.0316	9.59784	water		Frei K.M. and Frei R., 2011
0.7079	56.7393	9.95851	water		Frei K.M. and Frei R., 2011
0.70801	56.7393	9.95851	water		Frei K.M. and Frei R., 2011
0.70826	56.7851	9.56676	water		Frei K.M. and Frei R., 2011
0.70854	56.5	8.89522	water		Frei K.M. and Frei R., 2011
0.7083	56.5643	9.59215	water		Frei K.M. and Frei R., 2011
0.70922	56.6156	8.70422	water		Frei K.M. and Frei R., 2011
0.70909	56.425	9.22331	water		Frei K.M. and Frei R., 2011
0.70875	56.498	8.86916	water		Frei K.M. and Frei R., 2011
0.71058	56.5093	8.82886	water		Frei K.M. and Frei R., 2011
0.70925	56.0495	9.06698	water		Frei K.M. and Frei R., 2011
0.70965	56.0172	9.10289	water		Frei K.M. and Frei R., 2011
0.70874	56.5628	8.78789	water		Frei K.M. and Frei R., 2011
0.70842	56.4391	8.91382	water		Frei K.M. and Frei R., 2011
0.71048	56.5192	8.8403	water		Frei K.M. and Frei R., 2011
0.70887	56.4038	9.39562	water		Frei K.M. and Frei R., 2011
0.70862	56.4688	8.82549	water		Frei K.M. and Frei R., 2011
0.70981	56.4804	8.5237	water		Frei K.M. and Frei R., 2011
0.70963	55.9234	9.39114	water		Frei K.M. and Frei R., 2011
0.71049	55.9234	9.39114	water		Frei K.M. and Frei R., 2011
0.70956	56.3528	8.50976	water		Frei K.M. and Frei R., 2011
0.70875	56.4718	8.72546	water		Frei K.M. and Frei R., 2011
0.70842	56.5324	9.20541	water		Frei K.M. and Frei R., 2011
0.70966	56.4121	9.00032	water		Frei K.M. and Frei R., 2011
0.70968	56.4075	9.01987	water		Frei K.M. and Frei R., 2011
0.70966	56.5141	8.98255	water		Frei K.M. and Frei R., 2011
0.70918	56.461	9.13936	water		Frei K.M. and Frei R., 2011
0.70967	56.3248	8.40524	water		Frei K.M. and Frei R., 2011
0.71018	55.9245	8.58993	water		Frei K.M. and Frei R., 2011
0.70965	56.3589	8.73696	water		Frei K.M. and Frei R., 2011
0.70907	56.4127	9.09314	water		Frei K.M. and Frei R., 2011
0.71097	55.9296	8.50777	water		Frei K.M. and Frei R., 2011
0.7099	55.9568	8.70684	water		Frei K.M. and Frei R., 2011
0.71001	55.9381	8.62769	water		Frei K.M. and Frei R., 2011
0.70937	55.9738	9.07026	water		Frei K.M. and Frei R., 2011
0.70988	55.9523	8.83207	water		Frei K.M. and Frei R., 2011
0.70942	56.3428	8.7471	water		Frei K.M. and Frei R., 2011
0.70924	56.3348	8.34441	water		Frei K.M. and Frei R., 2011
0.70872	56.6685	8.94911	water		Frei K.M. and Frei R., 2011
0.71077	56.0187	9.37845	water		Frei K.M. and Frei R., 2011
0.71175	56.025	9.443	water		Frei K.M. and Frei R., 2011
0.71057	55.0119	8.95044	water		Frei K.M. and Frei R., 2011
0.70923	54.9646	9.28892	water		Frei K.M. and Frei R., 2011
0.71032	56.4507	10.4426	water		Frei K.M. and Frei R., 2011
0.70989	56.3382	10.3445	water		Frei K.M. and Frei R., 2011
0.71006	56.2914	10.6094	water		Frei K.M. and Frei R., 2011
0.70998	56.4386	10.6291	water		Frei K.M. and Frei R., 2011
0.71057	55.4811	9.17874	water		Frei K.M. and Frei R., 2011
0.70961	54.7961	10.6673	water		Frei K.M. and Frei R., 2011
0.70986	55.9485	12.1897	water		Frei K.M. and Frei R., 2011
0.70986	55.6114	11.3873	water		Frei K.M. and Frei R., 2011
0.70985	55.978	12.0341	water		Frei K.M. and Frei R., 2011
0.71011	55.5089	11.9498	water		Frei K.M. and Frei R., 2011
0.7094	55.6622	12.4793	water		Frei K.M. and Frei R., 2011
0.71032	55.83	12.4479	water		Frei K.M. and Frei R., 2011
0.70866	56.0952	12.3755	water		Frei K.M. and Frei R., 2011
0.70951	55.8045	12.3807	water		Frei K.M. and Frei R., 2011
0.70935	55.8473	12.1264	water		Frei K.M. and Frei R., 2011
0.70993	55.5674	11.2635	water		Frei K.M. and Frei R., 2011
0.70991	55.9016	12.1525	water		Frei K.M. and Frei R., 2011
0.71167	56.0862	12.1558	water		Frei K.M. and Frei R., 2011
0.70951	55.7275	12.214	water		Frei K.M. and Frei R., 2011
0.70919	55.7272	12.1363	water		Frei K.M. and Frei R., 2011
0.70889	55.7728	12.2934	water		Frei K.M. and Frei R., 2011
0.70924	55.8415	12.5556	water		Frei K.M. and Frei R., 2011
0.70978	55.469	12.1017	water		Frei K.M. and Frei R., 2011
0.70974	55.6915	12.5873	water		Frei K.M. and Frei R., 2011
0.70928	55.7721	11.6249	water		Frei K.M. and Frei R., 2011
0.70909	55.6259	11.9803	water		Frei K.M. and Frei R., 2011
0.71029	55.6105	12.3158	water		Frei K.M. and Frei R., 2011
0.70984	55.9364	12.085	water		Frei K.M. and Frei R., 2011
0.71048	55.8027	12.032	water		Frei K.M. and Frei R., 2011
0.70947	55.6931	12.1383	water		Frei K.M. and Frei R., 2011
0.70931	55.8071	12.5502	water		Frei K.M. and Frei R., 2011
0.70928	55.7809	12.4461	water		Frei K.M. and Frei R., 2011
0.70921	55.9327	12.4859	water		Frei K.M. and Frei R., 2011
0.71023	56.0823	12.469	water		Frei K.M. and Frei R., 2011
0.70967	55.9888	12.2223	water		Frei K.M. and Frei R., 2011
0.70942	56.1187	12.3044	water		Frei K.M. and Frei R., 2011
0.70883	55.6198	12.3734	water		Frei K.M. and Frei R., 2011
0.70959	55.3345	12.2051	water		Frei K.M. and Frei R., 2011
0.70957	55.6999	11.5868	water		Frei K.M. and Frei R., 2011
0.70882	55.9297	12.495	water		Frei K.M. and Frei R., 2011
0.70907	55.7427	12.2279	water		Frei K.M. and Frei R., 2011
0.70932	55.8104	12.461	water		Frei K.M. and Frei R., 2011
0.70978	55.3346	11.6361	water		Frei K.M. and Frei R., 2011
0.70901	54.8546	11.6421	water		Frei K.M. and Frei R., 2011
0.71079	54.7584	11.5083	water		Frei K.M. and Frei R., 2011
0.71079	55.5094	11.5353	water		Frei K.M. and Frei R., 2011
0.71023	54.7112	11.5722	water		Frei K.M. and Frei R., 2011
0.70967	55.3377	11.2137	water		Frei K.M. and Frei R., 2011
0.71005	55.3562	11.1816	water		Frei K.M. and Frei R., 2011
0.70913	55.3675	11.572	water		Frei K.M. and Frei R., 2011
0.71	55.4555	11.4907	water		Frei K.M. and Frei R., 2011
0.71094	55.5291	11.5382	water		Frei K.M. and Frei R., 2011
0.70967	54.8664	11.2735	water		Frei K.M. and Frei R., 2011
0.70978	55.9921	12.1089	water		Frei K.M. and Frei R., 2011
0.71151	56.062	12.5316	water		Frei K.M. and Frei R., 2011
0.71099	56.0616	12.5469	water		Frei K.M. and Frei R., 2011
0.71066	55.9637	11.7462	water		Frei K.M. and Frei R., 2011
0.70934	55.8007	12.4152	water		Frei K.M. and Frei R., 2011
0.71019	55.9056	11.5688	water		Frei K.M. and Frei R., 2011
0.7094	55.7274	12.1902	water		Frei K.M. and Frei R., 2011
0.70948	55.6968	12.2872	water		Frei K.M. and Frei R., 2011
0.7115	55.9178	11.6038	water		Frei K.M. and Frei R., 2011
0.70953	56.059	12.5587	water		Frei K.M. and Frei R., 2011
0.70937	55.8716	12.2301	water		Frei K.M. and Frei R., 2011
0.70978	55.4712	11.5078	water		Frei K.M. and Frei R., 2011
0.70921	55.6837	12.5618	water		Frei K.M. and Frei R., 2011
0.70916	55.6931	12.2955	water		Frei K.M. and Frei R., 2011
0.70954	55.8668	12.4403	water		Frei K.M. and Frei R., 2011
0.70899	55.7756	12.3523	water		Frei K.M. and Frei R., 2011
0.70914	55.6951	12.5758	water		Frei K.M. and Frei R., 2011
0.70993	55.5717	11.2905	water		Frei K.M. and Frei R., 2011
0.70908	55.6369	12.3453	water		Frei K.M. and Frei R., 2011
0.7099	55.0664	12.0151	water		Frei K.M. and Frei R., 2011
0.70924	55.2975	11.9945	water		Frei K.M. and Frei R., 2011
0.71043	55.9322	12.3005	water		Frei K.M. and Frei R., 2011
0.71054	55.8901	12.4047	water		Frei K.M. and Frei R., 2011
0.71053	55.6178	11.935	water		Frei K.M. and Frei R., 2011
0.70927	55.6153	11.9391	water		Frei K.M. and Frei R., 2011
0.70896	55.7158	12.5031	water		Frei K.M. and Frei R., 2011
0.70903	55.7199	12.527	water		Frei K.M. and Frei R., 2011
0.71064	55.8942	12.4069	water		Frei K.M. and Frei R., 2011
0.70893	55.8945	12.3869	water		Frei K.M. and Frei R., 2011
0.70977	55.3943	11.2675	water		Frei K.M. and Frei R., 2011
0.70938	55.7989	12.3645	water		Frei K.M. and Frei R., 2011
0.72063	55.1268	14.9452	water		Frei K.M. and Frei R., 2011
0.71599	55.0536	14.8883	water		Frei K.M. and Frei R., 2011

## Sheet: References
Åberg, F., Wickman, F.E., 1987. Variations of 87Sr/86Sr in water from streams discharging into the Bothnian Bay, Baltic Sea. Hydrology Research 18, 33–42. https://doi.org/10.2166/nh.1987.0003
Ahlström, T., Price, T.D., 2021. Mobile or stationary? An analysis of strontium and carbon isotopes from Västerbjers, Gotland, Sweden. J. Archaeol. Sci. Rep. 36, 102902. https://doi.org/10.1016/j.jasrep.2021.102902
Bäckström, Y., Price, T.D., 2016. Social identity and mobility at a pre-industrial mining complex, Sweden. J. Archaeol. Sci. 66, 154–168. https://doi.org/10.1016/j.jas.2016.01.004
Blank, M., Sjögren, K.-G., Knipper, C., Frei, K.M., Storå, J., 2018. Isotope values of the bioavailable strontium in inland southwestern Sweden—A baseline for mobility studies. PLoS ONE 13, e0204649. https://doi.org/10.1371/journal.pone.0204649
Boethius, A., Kjällquist, M., Kielman-Schmitt, M., Ahlström, T., Larsson, L., 2022. Diachronic forager mobility: Untangling the Stone Age movement patterns at the sites Norje Sunnansund, Skateholm and Västerbjers through strontium isotope ratio analysis by laser ablation. Archaeol. Anthropol. Sci. 14, 176. https://doi.org/10.1007/s12520-022-01640-0
Boethius, A., Kjällquist, M., Kielman-Schmitt, M., Ahlström, T., Larsson, L., 2021. Early Holocene Scandinavian foragers on a journey to affluence: Mesolithic fish exploitation, seasonal abundance and storage investigated through strontium isotope ratios by laser ablation (LA‐MC-ICP‐MS). PLoS ONE 16, e0245222. https://doi.org/10.1371/journal.pone.0245222
Eriksson, G., Frei, K.M., Howcroft, R., Gummesson, S., Molin, F., Lidén, K., Frei, R., Hallgren, F., 2018. Diet and mobility among Mesolithic hunter-gatherers in Motala (Sweden) - The isotope perspective. J. Archaeol. Sci. Rep. 17, 904–918. https://doi.org/10.1016/j.jasrep.2016.05.052
Fornander, E., Lidén, K., Eriksson, G., Andersson, P., 2015. Identifying mobility in populations with mixed marine/terrestrial diets: Strontium isotope analysis of skeletal material from a passage grave in Resmo, Öland, Sweden., in: Suchowska-Ducke, P., Scott Reiter, S., Vandkilde, H. (Eds.), The Mobility of Culture in Bronze Age Europe, BAR-IS. pp. 183–192.
Fraser, M., Sanchez-Quinto, F., Evans, J., Storå, J., Götherström, A., Wallin, P., Knutsson, K., Jakobsson, M., 2018a. New insights on cultural dualism and population structure in the Middle Neolithic Funnel Beaker culture on the island of Gotland. J. Archaeol. Sci. Rep. 17, 325–334. https://doi.org/10.1016/j.jasrep.2017.09.002
Fraser, M., Sjödin, P., Sanchez-Quinto, F., Evans, J., Svedjemo, G., Knutsson, K., Götherström, A., Jakobsson, M., Wallin, P., Storå, J., 2018b. The stone cist conundrum: A multidisciplinary approach to investigate Late Neolithic/Early Bronze Age population demography on the island of Gotland. J. Archaeol. Sci. Rep. 20, 324–337. https://doi.org/10.1016/j.jasrep.2018.02.045
Frei, K.M., Frei, R., 2011. The geographic distribution of strontium isotopes in Danish surface waters – A base for provenance studies in archaeology, hydrology and agriculture. Appl. Geochem. 26, 326–340. https://doi.org/10.1016/j.apgeochem.2010.12.006
Frei, K.M., Frei, R., Mannering, U., Gleba, M., Nosch, M.L., Lyngstrøm, H., 2009. Provenance of ancient textiles—A pilot study evaluating the strontium isotope system in wool. Archaeometry 51, 252–276. https://doi.org/10.1111/j.1475-4754.2008.00396.x
Hoogewerff, J.A., Reimann, Clemens, Ueckermann, H., Frei, R., Frei, K.M., van Aswegen, T., Stirling, C., Reid, M., Clayton, A., Ladenberger, A., Albanese, S., Andersson, M., Baritz, R., Batista, M.J., Bel-lan, A., Birke, M., Cicchella, D., Demetriades, A., De Vivo, B., De Vos, W., Dinelli, E., Ďuriš, M., Dusza-Dobek, A., Eggen, O.A., Eklund, M., Ernstsen, V., Filzmoser, P., Flight, D.M.A., Forres…
Kjällquist, M., Price, T.D., 2019. Mesolithic mobility and social contact networks in south Scandinavia around 7000 BCE: Lithic raw materials and isotopic proveniencing of human remains from Norje Sunnansund, Sweden. J. Anthropol. Archaeol. 53, 186–201. https://doi.org/10.1016/j.jaa.2018.12.007
Klassen, L., Price, T.D., Sjögren, K.-G., Wincentz, L., Philippsen, B., 2020. Strontium and lead isotope studies of faunal and human remains from Kainsbakke and Kirial Bro, in: Klassen, L. (Ed.), The Pitted Ware Culture on Djursland: Supra-Regional Significance and Contacts in the Middle Neolithic of Southern Scandinavia. Aarhus University Press and East Jutland Museum, Aarhus, pp. 407–446.
Ladegaard-Pedersen, P., Sabatini, S., Frei, R., Kristiansen, K., Frei, K.M., 2021. Testing Late Bronze Age mobility in southern Sweden in the light of a new multi-proxy strontium isotope baseline of Scania. PLoS ONE 16, e0250279. https://doi.org/10.1371/journal.pone.0250279
Larsson, L., Price, T.D., 2022. Animal teeth and Mesolithic society. Open Archaeol. 8, 55–61. https://doi.org/10.1515/opar-2022-0229
Larsson, M., Magnell, O., Styring, A., Lagerås, P., Evans, J., 2020. Movement of agricultural products in the Scandinavian Iron Age during the first millennium AD: 87Sr/86Sr values of archaeological crops and animals in southern Sweden. Sci. Technol. Archaeol. Res. 6, 96–112. https://doi.org/10.1080/20548923.2020.1840121
Löfvendahl, R., Åberg, G., Hamilton, P.J., 1990. Strontium in rivers of the Baltic Basin. Aquat. Sci. 52, 315–329. https://doi.org/10.1007/BF00879760
Naumann, E., Price, T.D., Richards, M.P., 2014. Changes in dietary practices and social organization during the pivotal late iron age period in Norway (AD 550-1030): Isotope analyses of Merovingian and Viking Age human remains. Am. J. Phys. Anthropol. 155, 322–331. https://doi.org/10.1002/ajpa.22551
Peschel, E.M., Carlsson, D., Bethard, J., Beaudry, M.C., 2017. Who resided in Ridanäs?: A study of mobility on a Viking Age trading port in Gotland, Sweden. J. Archaeol. Sci. Rep. 13, 175–184. https://doi.org/10.1016/j.jasrep.2017.03.049
Price, T.D., 2013. Human Mobility at Uppåkra: A preliminary report on isotopic proveniencing, in: Hårdh, B., Larsson, L. (Eds.), Studies at Uppåkra, An Iron Age City in Scania, Sweden. Institute of Archaeology, Lund, pp. 157–169.
Price, T.D., Arcini, C., Gustin, I., Drenzel, L., Kalmring, S., 2018. Isotopes and human burials at Viking Age Birka and the Mälaren region, east central Sweden. J. Anthropol. Archaeol. 49, 19–38. https://doi.org/10.1016/j.jaa.2017.10.002
Price, T.D., Frei, K.M., Naumann, E., 2014. Isotopic baselines in the North Atlantic region. J. North Atl. 7, 103–136. https://doi.org/10.3721/037.002.sp707
Price, T.D., Klassen, L., Sjögren, K.-G., 2021a. Pitted ware culture: Isotopic evidence for contact between Sweden and Denmark across the Kattegat in the Middle Neolithic, ca. 3000 BC. J. Anthropol. Archaeol. 61, 101254. https://doi.org/10.1016/j.jaa.2020.101254
Price, T.D., Larsson, L., Magnell, O., Borić, D., 2021b. Sedentary hunters, mobile farmers: The spread of agriculture into prehistoric Europe, in: Borić, D., Antonović, D., Mihailović, B. (Eds.), Foraging Assemblages 2. Serbian Archaeologic Society; The Italian Academy for Advanced Studies in America, Columbia University, Belgrade, New York, pp. 579–586.
Sjögren, K.-G., Price, T.D., 2013. A complex Neolithic economy: Isotope evidence for the circulation of cattle and sheep in the TRB of western Sweden. J. Archaeol. Sci. 40, 690–704. https://doi.org/10.1016/j.jas.2012.08.001
Sjögren, K.-G., Price, T.D., Ahlström, T., 2009. Megaliths and mobility in south-western Sweden. Investigating relationships between a local society and its neighbours using strontium isotopes. J. Anthropol. Archaeol. 28, 85–101. https://doi.org/10.1016/j.jaa.2008.10.001
Voerkelius, S., Lorenz, G.D., Rummel, S., Quétel, C.R., Heiss, G., Baxter, M., Brach-Papa, C., Deters-Itzelsberger, P., Hoelzl, S., Hoogewerff, J., Ponzevera, E., Van Bocxstaele, M., Ueckermann, H., 2010. Strontium isotopic signatures of natural mineral waters, the reference to a simple geological map and its potential for authentication of food. Food Chem. 118, 933–940. https://doi.org/10.1016/j…
Wickman, F.E., Åberg, G., 1987. Variations in the 87Sr/86Sr ratio in Lake Waters from central Sweden. Nord. Hydrol. 18, 21–32. https://doi.org/10.2166/nh.1987.0002
