# Supplementary material for: Spatial ecology of moose in Sweden: Combined Sr-O-C isotope analyses of bone and antler
Source: PLoS One. 2024 Apr 10;19(4):e0300867. doi: 10.1371/journal.pone.0300867 (PMC11006136; doi:10.1371/journal.pone.0300867)
Supplement: S3 Table — P values are always << 0.01. (XLSX) [file pone.0300867.s009.xlsx]

## Sheet: Sheet 1
S3_table. Coefficients of determination of sample vs isoscape isotope ratio regression. P values are always << 0.01.
Buffer radius	87Sr/86Sr R2	δ18O R2
km 1	0.16	0.3
km 2.5	0.19	0.3
km 5	0.2	0.29
km 10	0.2	0.3
km 20	0.19	0.29
km 50	0.16	0.28
km 100	0.16	0.27
km 150	0.16	0.28
km 200	0.14	0.28
km 250	0.11	0.28
